# Supplementary material for: Aggregation-prone TDP-43 sequesters and drives pathological transitions of free nuclear TDP-43
Source: Cell Mol Life Sci. 2023 Mar 17;80(4):95. doi: 10.1007/s00018-023-04739-2 (PMC10023653; doi:10.1007/s00018-023-04739-2)
Supplement: Supplementary file 1 — Supplementary file1 (XLSX 503 KB) [file 18_2023_4739_MOESM1_ESM.xlsx]

## Sheet: Raw - EasyFRAP Double Norm.
						Normalisation: Following background subtraction, FRAP data are scaled to a reference axis from 0 to 1 in order to enable comparison between different curves and different experiments
						Double Normalisation: corrects for differences in the starting intensity of ROI1 (bleached area) and for loss in total cellular fluorescence (ROI2) due to the bleaching pulse and to acquisition bleaching.
				Figure 3-->
				TDP43mAVIC (Diffuse Nuclear) Large ROI																																										TDP43mCherry
				Endogenous												Endogenous															2022-05-16									Endogenous TDP43mAVIC Mean						Endogenous
				N=1												N=2						N=3									N=4															N=1
TIME	TIME adjusted	Frames		Dish1 Cell1 Data.txt	Dish1 Cell10 Data.txt	Dish1 Cell2 Data.txt	Dish1 Cell3 Data.txt	Dish1 Cell4 Data.txt	Dish1 Cell5 Data.txt	Dish1 Cell6 Data.txt	Dish1 Cell7 Data.txt	Dish1 Cell8 Data.txt	Dish1 Cell9 Data.txt	MEAN		Dish1 Cell1 Data.txt	Dish1 Cell2 Data.txt	Dish1 Cell3 Data.txt	Dish1 Cell4 Data.txt	MEAN		Dish1 Cell1 Data.txt	Dish1 Cell2 Data.txt	Dish1 Cell3 Data.txt	Dish1 Cell4 Data.txt	Dish1 Cell5 Data.txt	Dish2 Cell1 Data.txt	Dish2 Cell2 Data.txt	MEAN		Dish1 Cell1 Data.txt	Dish1 Cell2 Data.txt	Dish1 Cell3 Data.txt	Dish1 Cell4 Data.txt	Dish1 Cell5 Data.txt	Dish2 Cell1 Data.txt	Dish2 Cell2 Data.txt	MEAN		Mean Values	Standard Error of Mean	Count				Dish1 Cell1 Data.txt	Dish1 Cell2 Data.txt	Dish1 Cell3 Data.txt	Dish1 Cell4 Data.txt
-4.8	-3	1		0.976323	0.988104	0.985223	0.983683	1.03293	0.974151	1.00208	0.987247	1.01878	1.02116	0.996967		1.00404	0.995505	1.17672	1.06634	1.06065		1.03051	1.01502	1.04305	0.923935	1.05381	1.02345	1.04088	1.01867		0.955496	1.04207	1.05691	0.995575	0.960142	0.990576	0.98451	0.997896		1.01854	0.0149018	28				0.965338	1.00403	1.00382	0.973235
-3.2	-2	2		1.05545	1.03024	1.00687	1.01681	0.939763	1.02845	1.01706	1.02546	0.997648	0.994611	1.01124		0.919541	0.962248	0.895732	0.933843	0.927841		0.982475	0.954137	0.971315	1.03591	0.992038	0.895156	0.959073	0.970014		0.938537	0.988789	0.984255	1.0082	1.06751	1.03773	0.998643	1.00338		0.978118	0.0189921	28				1.00209	0.987692	0.989941	0.976785
-1.59	-1	3		0.968815	0.981458	1.00778	0.999543	1.02858	0.99743	0.980911	0.987527	0.983319	0.984102	0.991946		1.07654	1.04356	0.920782	0.998775	1.00991		0.987031	1.0317	0.984453	1.04159	0.952251	1.08476	0.999884	1.01167		1.10447	0.967543	0.95832	0.996327	0.970964	0.971541	1.01777	0.998133		1.00291	0.00473253	28				1.03428	1.00862	1.00609	1.05134
0	0	4		0.233772	0.184889	0.257109	0.242537	0.157952	0.220617	0.142557	0.177491	0.223119	0.208188	0.204823		0.327057	0.356917	0.321311	0.29287	0.324539		0.147881	0.216537	0.134611	0.278732	0.154318	0.125758	0.156881	0.173531		0.086344	0.067726	0.083581	0.092702	0.032662	0.158461	0.121485	0.0918516		0.198686	0.0482381	28				0.181008	0.137928	0.166805	0.148219
1.59	1.5	5		0.342874	0.231406	0.363564	0.288825	0.277096	0.277946	0.235588	0.255257	0.342922	0.258758	0.287424		0.376466	0.454219	0.286362	0.347941	0.366247		0.259701	0.264247	0.217027	0.367772	0.260449	0.218449	0.227156	0.259257		0.117323	0.084386	0.123632	0.149947	0.103169	0.218471	0.151789	0.135531		0.262115	0.047885	28				0.2294	0.2258	0.232001	0.236116
3.2	3	6		0.353531	0.265354	0.385082	0.311097	0.372571	0.366049	0.246239	0.339035	0.341892	0.337489	0.331834		0.406152	0.515858	0.344569	0.396839	0.415855		0.310111	0.308623	0.247357	0.422725	0.269258	0.315349	0.336252	0.315668		0.092248	0.144331	0.169673	0.168969	0.169325	0.260006	0.168848	0.167629		0.307746	0.0516102	28				0.265459	0.225469	0.28259	0.297598
4.8	4.5	7		0.387424	0.298655	0.430547	0.394322	0.378849	0.372111	0.270215	0.339499	0.36589	0.360901	0.359841		0.429372	0.564821	0.406688	0.347683	0.437141		0.33452	0.360377	0.263054	0.489857	0.325414	0.373146	0.35653	0.357557		0.221007	0.161074	0.249246	0.169576	0.176304	0.343539	0.229169	0.221416		0.343989	0.0448486	28				0.316625	0.248562	0.313749	0.245573
6.42	6	8		0.424916	0.347132	0.426906	0.390024	0.457247	0.433679	0.30864	0.380769	0.423842	0.36597	0.395913		0.473732	0.725877	0.544901	0.4561	0.550153		0.395444	0.424897	0.340253	0.517388	0.350872	0.353366	0.309476	0.384528		0.134199	0.172025	0.2249	0.218791	0.198201	0.307921	0.270248	0.218041		0.387158	0.0678549	28				0.306421	0.251168	0.350325	0.218699
8.03	7.5	9		0.397142	0.38535	0.433614	0.430972	0.449811	0.404049	0.326522	0.431075	0.406789	0.389467	0.405479		0.493235	0.590307	0.523825	0.426602	0.508492		0.38602	0.408193	0.326456	0.497406	0.403095	0.396015	0.365193	0.397483		0.238555	0.179649	0.277095	0.221509	0.250275	0.347667	0.297417	0.258881		0.392584	0.051236	28				0.321946	0.26155	0.419133	0.28327
9.63	9	10		0.412025	0.414845	0.485663	0.438539	0.450784	0.417914	0.368217	0.428622	0.500542	0.414991	0.433214		0.530267	0.774968	0.559748	0.473965	0.584737		0.39576	0.448954	0.394452	0.534888	0.374172	0.402903	0.450283	0.428773		0.243709	0.164015	0.265814	0.256728	0.19246	0.391648	0.237837	0.250316		0.42426	0.0683801	28				0.311326	0.275445	0.43547	0.415757
11.24	10.5	11		0.478752	0.455867	0.478206	0.448983	0.529402	0.436339	0.385331	0.431793	0.472022	0.480376	0.459707		0.633021	0.737873	0.530252	0.452467	0.588403		0.419594	0.509835	0.373427	0.558436	0.387325	0.48129	0.483335	0.459035		0.183442	0.214567	0.27124	0.260609	0.250406	0.401289	0.272051	0.264801		0.442986	0.0667292	28				0.389085	0.317154	0.419217	0.338719
12.85	12	12		0.521725	0.440327	0.552383	0.466221	0.550425	0.477547	0.378889	0.475942	0.49656	0.450175	0.481019		0.564975	0.721123	0.467414	0.426806	0.545079		0.408353	0.469696	0.4621	0.608181	0.361266	0.436323	0.482127	0.461149		0.250186	0.247993	0.342524	0.298527	0.239918	0.432912	0.292597	0.300665		0.446978	0.0519543	28				0.3748	0.313701	0.413185	0.357399
14.44	13.5	13		0.511093	0.448952	0.585221	0.470511	0.582108	0.558829	0.397023	0.523675	0.517402	0.505113	0.509993		0.545915	0.784218	0.652676	0.462078	0.611222		0.43036	0.499565	0.359851	0.594908	0.374275	0.470598	0.519793	0.464193		0.295844	0.239231	0.372625	0.319128	0.28196	0.489276	0.294844	0.327558		0.478241	0.0588746	28				0.383616	0.340617	0.501865	0.41027
16.04	15	14		0.581391	0.495267	0.530678	0.452508	0.551083	0.509918	0.410065	0.51021	0.491635	0.508754	0.504151		0.549616	0.695543	0.582274	0.446216	0.568412		0.441375	0.512815	0.438074	0.648173	0.366313	0.401297	0.427048	0.462156		0.251506	0.255627	0.380405	0.290979	0.28557	0.450936	0.387553	0.328939		0.465915	0.0506163	28				0.382978	0.327348	0.446103	0.28902
17.69	16.5	15		0.539429	0.438759	0.554527	0.523213	0.582713	0.540753	0.427845	0.541573	0.497375	0.487905	0.513409		0.506741	0.768547	0.649839	0.510395	0.608881		0.461692	0.490624	0.43293	0.671639	0.380038	0.503023	0.462183	0.486018		0.400729	0.269666	0.477609	0.35514	0.373385	0.474741	0.269012	0.374326		0.495659	0.0482604	28				0.401118	0.293861	0.462722	0.393279
19.3	18	16		0.589648	0.494094	0.589138	0.505538	0.583931	0.602494	0.411474	0.584435	0.515834	0.556075	0.543266		0.556774	0.71873	0.566794	0.489171	0.582867		0.424703	0.579736	0.333887	0.635246	0.378838	0.524735	0.501182	0.482618		0.303713	0.27994	0.414477	0.346629	0.415676	0.473342	0.326691	0.365781		0.493633	0.0473406	28				0.423317	0.340039	0.471091	0.410113
20.91	19.5	17		0.608388	0.509533	0.617154	0.509703	0.582867	0.538032	0.435744	0.520447	0.491384	0.536998	0.535025		0.593593	0.750393	0.627226	0.529302	0.625128		0.451471	0.518491	0.49678	0.80799	0.392753	0.491701	0.531133	0.527188		0.192153	0.342513	0.436124	0.363703	0.377703	0.531697	0.289054	0.36185		0.512298	0.0548511	28				0.395219	0.322741	0.487269	0.445882
22.53	21	18		0.562393	0.50627	0.548286	0.531914	0.64856	0.551706	0.420536	0.611691	0.566369	0.568131	0.551586		0.669794	0.714954	0.493399	0.510255	0.597101		0.523354	0.507511	0.432438	0.801022	0.403202	0.518294	0.574581	0.5372		0.239486	0.294292	0.447079	0.322376	0.431955	0.484779	0.390654	0.372946		0.514708	0.048948	28				0.427454	0.366488	0.555243	0.472987
24.13	22.5	19		0.547779	0.488788	0.648235	0.562678	0.696225	0.557227	0.479342	0.614697	0.519425	0.596136	0.571053		0.638154	0.761067	0.465515	0.528494	0.598307		0.509627	0.541572	0.45297	0.751372	0.481579	0.512663	0.520987	0.538681		0.348997	0.286831	0.483641	0.350541	0.407829	0.568591	0.419996	0.409489		0.529383	0.0417811	28				0.441537	0.385272	0.495299	0.407024
25.75	24	20		0.551366	0.504904	0.631316	0.564705	0.732079	0.604891	0.443246	0.593758	0.58492	0.591145	0.580233		0.543791	0.822427	0.653411	0.534705	0.638583		0.490271	0.600165	0.497178	0.70783	0.453608	0.419952	0.453245	0.517464		0.293862	0.303675	0.514238	0.371441	0.498051	0.48585	0.424032	0.413021		0.537325	0.048253	28				0.402329	0.359476	0.590059	0.496373
27.34	25.5	21		0.631439	0.535382	0.670348	0.574056	0.696147	0.560888	0.463648	0.568378	0.582372	0.606272	0.588893		0.579041	0.776984	0.512895	0.50499	0.593478		0.455887	0.576586	0.44617	0.712456	0.487911	0.512691	0.504318	0.528003		0.252507	0.307623	0.527346	0.428153	0.428196	0.492781	0.37666	0.401895		0.528067	0.0446259	28				0.331983	0.366856	0.590314	0.336315
28.94	27	22		0.662491	0.501811	0.644827	0.531663	0.68602	0.582784	0.460712	0.594942	0.578621	0.606504	0.585038		0.672722	0.868436	0.588829	0.4817	0.652922		0.50233	0.557616	0.416139	0.680247	0.472184	0.540622	0.463037	0.518882		0.331233	0.27173	0.519669	0.400724	0.452041	0.539747	0.402123	0.416752		0.543398	0.0503069	28				0.400304	0.345821	0.55056	0.461594
30.54	28.5	23		0.625818	0.527899	0.694059	0.583794	0.628047	0.561498	0.464829	0.665546	0.611809	0.621933	0.598523		0.651182	0.836782	0.644372	0.531232	0.665892		0.449078	0.576963	0.482684	0.675198	0.448561	0.532613	0.46773	0.518975		0.443611	0.304485	0.432118	0.398908	0.459355	0.503741	0.441141	0.426194		0.552396	0.0516825	28				0.419816	0.395465	0.527586	0.394635
32.14	30	24		0.648117	0.552082	0.660771	0.565995	0.771239	0.609715	0.528601	0.665261	0.607372	0.635031	0.624418		0.658856	0.903487	0.70293	0.543478	0.702188		0.447694	0.631359	0.467366	0.731461	0.469118	0.453481	0.49751	0.528284		0.376514	0.339559	0.549766	0.420124	0.503998	0.493526	0.422526	0.443716		0.574652	0.0563	28				0.406671	0.384083	0.525941	0.500282
33.83	31.5	25		0.670443	0.558102	0.727536	0.5615	0.90653	0.572441	0.499418	0.61846	0.673481	0.663718	0.645163		0.655637	0.814448	0.653753	0.526229	0.662517		0.444232	0.62527	0.458915	0.744808	0.453577	0.543638	0.569998	0.548634		0.341865	0.331769	0.528562	0.465809	0.495134	0.586359	0.393537	0.449005		0.57633	0.0492822	28				0.422913	0.325453	0.579677	0.536237
35.41	33	26		0.66596	0.521134	0.691543	0.563636	0.799774	0.663403	0.491707	0.64801	0.652615	0.609164	0.630695		0.558331	0.651567	0.648069	0.505438	0.590851		0.445723	0.627921	0.515484	0.725839	0.463349	0.507248	0.544529	0.547156		0.380474	0.313526	0.60157	0.428131	0.482107	0.554174	0.470333	0.461474		0.557544	0.0362834	28				0.382193	0.302928	0.57009	0.451818
37	34.5	27		0.641982	0.525704	0.719488	0.589819	0.831832	0.652646	0.471223	0.682535	0.614817	0.618526	0.634857		0.584908	0.806181	0.625133	0.486522	0.625686		0.442482	0.510388	0.480703	0.681929	0.50857	0.570232	0.523515	0.531117		0.396115	0.359075	0.525382	0.465835	0.448833	0.495232	0.380815	0.438755		0.557604	0.0460342	28				0.407253	0.412906	0.588972	0.414969
38.61	36	28		0.638044	0.541697	0.619035	0.552658	0.815893	0.603688	0.492288	0.667822	0.643917	0.671532	0.624657		0.652097	0.879526	0.699222	0.512599	0.685861		0.392718	0.594608	0.46407	0.721118	0.541229	0.585343	0.540423	0.548501		0.443377	0.388015	0.571418	0.432092	0.506765	0.498428	0.432938	0.467576		0.581649	0.0472769	28				0.386719	0.419463	0.553575	0.428318
40.22	37.5	29		0.684834	0.53822	0.675379	0.575611	0.799165	0.662362	0.507502	0.693781	0.596485	0.671549	0.640489		0.586271	1.01389	0.767422	0.555962	0.730886		0.513042	0.621886	0.459563	0.744168	0.508326	0.512566	0.595318	0.564981		0.423961	0.331264	0.620451	0.459709	0.416782	0.550447	0.398807	0.457346		0.598426	0.0579778	28				0.445969	0.373414	0.63552	0.441318
41.83	39	30		0.624111	0.563301	0.716979	0.562042	0.795589	0.637583	0.505218	0.606741	0.619593	0.632913	0.626407		0.702355	0.903924	0.736634	0.572397	0.728827		0.458843	0.683397	0.489956	0.677583	0.508479	0.625829	0.534965	0.568436		0.519269	0.326829	0.621233	0.46422	0.505527	0.52718	0.319967	0.469175		0.598211	0.0543082	28				0.438568	0.396778	0.594057	0.394087
43.45	40.5	31		0.627465	0.552066	0.617099	0.606559	0.776959	0.586602	0.496527	0.661434	0.663434	0.669428	0.625757		0.689659	0.841194	0.762438	0.613834	0.726781		0.488737	0.614031	0.510922	0.72729	0.504389	0.601942	0.587458	0.576396		0.369235	0.394148	0.603613	0.464088	0.49709	0.551091	0.385774	0.466434		0.598842	0.0541053	28				0.434047	0.383685	0.567329	0.357451
45.05	42	32		0.666018	0.562044	0.641715	0.612103	0.820626	0.681259	0.504715	0.62037	0.573515	0.684416	0.636678		0.720357	0.963053	0.794391	0.548256	0.756514		0.550504	0.641435	0.523595	0.788173	0.481984	0.616899	0.6067	0.601327		0.323052	0.361141	0.755055	0.435934	0.485626	0.556797	0.333277	0.464412		0.614733	0.0601108	28				0.399312	0.40883	0.635696	0.416924
46.66	43.5	33		0.660873	0.555757	0.704791	0.620638	0.789208	0.634365	0.498648	0.624817	0.630203	0.654149	0.637345		0.829938	0.922803	0.671661	0.511634	0.734009		0.514527	0.658929	0.470695	0.827143	0.528803	0.653289	0.600495	0.607697		0.383229	0.349705	0.636308	0.504633	0.452461	0.507463	0.354595	0.455485		0.608634	0.0577341	28				0.399089	0.403435	0.501928	0.377575
48.28	45	34		0.726267	0.561071	0.692063	0.602692	0.899622	0.662335	0.497374	0.643401	0.580903	0.623078	0.648881		0.753731	0.881611	0.731176	0.487215	0.713433		0.50735	0.624973	0.504397	0.789492	0.494659	0.531296	0.551954	0.572017		0.533279	0.348481	0.617898	0.493588	0.535392	0.5871	0.329818	0.492222		0.606638	0.0478533	28				0.395626	0.474792	0.616152	0.330242
49.88	46.5	35		0.666226	0.591846	0.619074	0.604249	0.863214	0.64278	0.493777	0.630791	0.620596	0.627586	0.636014		0.633273	0.828193	0.845947	0.527101	0.708628		0.55261	0.709112	0.515109	0.713477	0.58574	0.635358	0.5397	0.607301		0.493881	0.407115	0.516005	0.494419	0.499933	0.535475	0.390842	0.47681		0.607188	0.0484076	28				0.440958	0.435912	0.671122	0.377921
51.48	48	36		0.723291	0.57938	0.658879	0.600561	0.803631	0.619176	0.453791	0.645768	0.685451	0.66115	0.643108		0.621714	0.927768	0.734596	0.634661	0.729685		0.553764	0.673917	0.523176	0.785613	0.469771	0.55553	0.552189	0.587709		0.51262	0.413651	0.58425	0.491189	0.505747	0.548453	0.342232	0.485449		0.611487	0.051171	28				0.450229	0.395988	0.662895	0.353034
53.08	49.5	37		0.68885	0.536607	0.659642	0.618907	0.808637	0.628288	0.538995	0.647329	0.667704	0.707556	0.650251		0.672389	0.858667	0.64167	0.592644	0.691342		0.540579	0.628567	0.483977	0.821161	0.550711	0.666493	0.576884	0.609767		0.48113	0.418351	0.576542	0.501393	0.520574	0.554602	0.400237	0.493261		0.611156	0.0426804	28				0.45303	0.41492	0.639303	0.402903
54.66	51	38		0.718179	0.583005	0.651939	0.607614	0.987435	0.608507	0.513944	0.622111	0.66866	0.683199	0.664459		0.621163	0.954808	0.724432	0.549141	0.712386		0.526464	0.601644	0.471274	0.784268	0.527225	0.727881	0.580118	0.602696		0.583897	0.389169	0.746653	0.480256	0.524912	0.576315	0.456786	0.536855		0.629099	0.0380713	28				0.419026	0.391172	0.623456	0.351182
56.26	52.5	39		0.723395	0.591419	0.640339	0.612098	0.888289	0.651003	0.513884	0.606159	0.627384	0.681307	0.653528		0.639193	0.835795	0.787403	0.530585	0.698244		0.516602	0.695428	0.506139	0.71019	0.439699	0.666233	0.536285	0.581511		0.408533	0.377141	0.610303	0.474968	0.457122	0.590226	0.328918	0.463887		0.599292	0.05114	28				0.438193	0.450691	0.735287	0.506063
57.87	54	40		0.748941	0.597582	0.718802	0.584755	0.878947	0.683433	0.535194	0.628449	0.682081	0.652537	0.671072		0.622287	1.01337	0.844558	0.518246	0.749614		0.524127	0.654599	0.484925	0.767798	0.563033	0.730787	0.600017	0.617898		0.38768	0.428938	0.602166	0.501394	0.534333	0.557973	0.351991	0.480639		0.629806	0.0566049	28				0.472319	0.390512	0.709884	0.353555
59.47	55.5	41		0.708974	0.553041	0.747674	0.601779	0.92589	0.715282	0.500706	0.667029	0.6791	0.676098	0.677557		0.613864	0.927767	0.747206	0.55145	0.710072		0.584347	0.588252	0.513	0.867314	0.502779	0.68727	0.616977	0.622848		0.450898	0.416529	0.588675	0.557544	0.52676	0.592068	0.377175	0.501378		0.627964	0.0458723	28				0.398886	0.441561	0.658839	0.430008
61.07	57	42		0.70019	0.572827	0.72863	0.640464	0.891415	0.727397	0.488067	0.602416	0.663493	0.676732	0.669163		0.710077	0.958202	0.844131	0.618227	0.782659		0.501095	0.608364	0.495533	0.767414	0.535097	0.679945	0.617523	0.60071		0.39321	0.416622	0.640271	0.504049	0.561495	0.531169	0.351869	0.485526		0.634515	0.0622412	28				0.423843	0.416245	0.679898	0.378635
62.67	58.5	43		0.731074	0.603539	0.670232	0.612755	0.998663	0.685905	0.534393	0.637551	0.687598	0.748683	0.691039		0.655639	0.813944	0.80948	0.51917	0.699558		0.52461	0.625248	0.581907	0.831741	0.498413	0.664484	0.559776	0.612311		0.507684	0.37494	0.716156	0.49793	0.486255	0.529317	0.347017	0.494186		0.624274	0.047602	28				0.44129	0.481566	0.647216	0.430363
64.26	60	44		0.750625	0.595047	0.691641	0.623331	1.03019	0.682276	0.524006	0.592703	0.675701	0.692816	0.685833		0.590934	0.860157	0.692095	0.515831	0.664754		0.538475	0.646736	0.540067	0.870608	0.51353	0.684638	0.549756	0.620544		0.500783	0.39331	0.629083	0.46933	0.543117	0.581493	0.370576	0.498242		0.617343	0.0419664	28				0.417922	0.3499	0.643105	0.417659
65.88	61.5	45		0.785515	0.608334	0.732488	0.580372	0.990148	0.698538	0.509978	0.638983	0.642539	0.734055	0.692095		0.610861	0.878426	0.714982	0.5269	0.682792		0.552773	0.645803	0.493313	0.852667	0.533159	0.671118	0.536327	0.612166		0.398831	0.418893	0.540645	0.549964	0.496683	0.583305	0.375525	0.480549		0.616901	0.0488279	28				0.386266	0.445475	0.665597	0.386039
67.49	63	46		0.761116	0.674195	0.7271	0.629243	0.931736	0.703666	0.512646	0.575189	0.654215	0.697986	0.686709		0.722609	0.91617	0.707179	0.516838	0.715699		0.520749	0.611752	0.497585	0.777042	0.531848	0.630998	0.565991	0.590852		0.472585	0.464126	0.5594	0.567645	0.532652	0.560108	0.348173	0.50067		0.623483	0.0488614	28				0.429339	0.409616	0.64032	0.360556
69.13	64.5	47		0.73961	0.611663	0.744192	0.662599	0.858901	0.657453	0.534136	0.59895	0.659265	0.726614	0.679338		0.649756	1.01314	0.790771	0.595909	0.762395		0.46868	0.650391	0.525034	0.750622	0.516032	0.62777	0.558937	0.585352		0.404686	0.450944	0.735648	0.471893	0.509635	0.618144	0.356802	0.506822		0.633477	0.0555882	28				0.414513	0.493458	0.67843	0.346379
70.73	66	48		0.761891	0.618339	0.726234	0.685344	0.946199	0.721949	0.469066	0.633054	0.583605	0.707715	0.68534		0.598563	0.859028	0.77587	0.486252	0.679928		0.55866	0.748315	0.505392	0.813186	0.599605	0.622435	0.545362	0.627565		0.42281	0.44924	0.598814	0.566885	0.560217	0.593318	0.309572	0.500122		0.623239	0.0430567	28				0.45169	0.416003	0.788178	0.322951
72.32	67.5	49		0.765894	0.614326	0.714418	0.669862	0.887945	0.661605	0.475847	0.65447	0.645867	0.730175	0.682041		0.697507	0.951926	0.70224	0.471564	0.705809		0.531396	0.581567	0.536649	0.839071	0.53472	0.614076	0.593628	0.604444		0.398567	0.429178	0.665661	0.484719	0.484352	0.513917	0.359566	0.476566		0.617215	0.0516371	28				0.406018	0.448243	0.619958	0.389174
73.92	69	50		0.784825	0.697428	0.735597	0.687932	0.890424	0.686607	0.486919	0.634878	0.674941	0.730737	0.701029		0.651481	0.950073	0.822071	0.55915	0.745694		0.621624	0.642569	0.543703	0.769442	0.519575	0.619453	0.481419	0.599684		0.395231	0.475852	0.542496	0.490323	0.493317	0.546393	0.363269	0.472412		0.629704	0.0606788	28				0.437254	0.360738	0.720171	0.324818
75.52	70.5	51		0.763411	0.640695	0.80445	0.664782	0.88153	0.745765	0.483247	0.626378	0.692533	0.777237	0.708003		0.632555	0.90305	0.771097	0.542488	0.712298		0.51368	0.617556	0.549679	0.892521	0.552162	0.631023	0.540235	0.613837		0.382103	0.500739	0.537447	0.482029	0.475779	0.519191	0.363475	0.465823		0.62499	0.0577149	28				0.388517	0.463273	0.724405	0.362995
77.14	72	52		0.787734	0.675497	0.714011	0.66472	0.894414	0.667873	0.475157	0.598953	0.652238	0.718717	0.684931		0.653896	0.901028	0.797643	0.497994	0.71264		0.518252	0.647484	0.543975	0.770799	0.52032	0.60744	0.573863	0.597448		0.374188	0.477133	0.486971	0.516934	0.504987	0.554024	0.342546	0.465255		0.615068	0.0556445	28				0.450717	0.444314	0.748542	0.417495
78.75	73.5	53		0.847258	0.690067	0.704568	0.659921	0.921087	0.685217	0.501358	0.627624	0.62732	0.734748	0.699917		0.656884	0.928678	0.820223	0.532364	0.734537		0.571907	0.691256	0.512295	0.762418	0.503216	0.658213	0.583228	0.61179		0.231399	0.505177	0.619524	0.471061	0.44869	0.5241	0.365254	0.452172		0.624604	0.0630174	28				0.440004	0.414255	0.724096	0.333616
80.35	75	54		0.811282	0.71132	0.684862	0.684438	0.908578	0.695504	0.490868	0.701973	0.647013	0.711514	0.704735		0.574584	1.03826	0.817156	0.526437	0.739109		0.515139	0.684777	0.527218	0.817256	0.54095	0.682278	0.519079	0.612385		0.388988	0.491992	0.503104	0.510487	0.468511	0.536198	0.338825	0.462586		0.629704	0.0617976	28				0.357684	0.426712	0.683849	0.349876
81.94	76.5	55		0.814631	0.701009	0.751638	0.649795	0.871072	0.705401	0.490154	0.657682	0.67811	0.767187	0.708668		0.76497	0.969058	0.635963	0.517335	0.721831		0.562919	0.607918	0.489572	0.830637	0.558078	0.639652	0.51946	0.601177		0.511339	0.492072	0.631455	0.521155	0.481732	0.553149	0.373505	0.509201		0.635219	0.0499465	28				0.40779	0.518512	0.840421	0.325317
83.53	78	56		0.777374	0.648422	0.742384	0.688848	0.886917	0.759625	0.479045	0.633234	0.672679	0.725374	0.70139		0.601556	0.942875	0.699638	0.545369	0.697359		0.575526	0.644358	0.478586	0.821765	0.532673	0.625915	0.571665	0.607213		0.347347	0.470352	0.676014	0.511122	0.484425	0.5653	0.361527	0.488012		0.623494	0.0501201	28				0.424731	0.504838	0.77121	0.392212
85.13	79.5	57		0.783376	0.696731	0.753	0.677179	0.901481	0.712244	0.475232	0.667987	0.68626	0.746257	0.709975		0.694323	0.91889	0.764205	0.498399	0.718954		0.558628	0.6561	0.457332	0.794149	0.543666	0.680272	0.541551	0.604528		0.461242	0.439432	0.618033	0.541272	0.526753	0.595919	0.415623	0.514039		0.636874	0.0484901	28				0.388584	0.385614	0.802691	0.398391
86.73	81	58		0.799167	0.688404	0.800891	0.659101	0.940065	0.70871	0.476053	0.673432	0.713764	0.72419	0.718378		0.755317	0.944969	0.833906	0.594538	0.782183		0.580491	0.658097	0.508836	0.905923	0.539902	0.560764	0.503412	0.608204		0.549575	0.448725	0.562604	0.568106	0.426518	0.547426	0.350634	0.49337		0.650533	0.063526	28				0.415859	0.427284	0.644793	0.449087
88.33	82.5	59		0.747945	0.722583	0.775049	0.624485	0.814146	0.708055	0.479053	0.675316	0.733808	0.699492	0.697993		0.702717	0.923924	0.874121	0.542415	0.760794		0.589053	0.623014	0.544995	0.85284	0.508305	0.59961	0.579934	0.613964		0.371458	0.48927	0.664989	0.547652	0.433054	0.580077	0.42178	0.501183		0.643484	0.0561649	28				0.351262	0.4225	0.76802	0.298776
89.97	84	60		0.863447	0.65261	0.788783	0.67203	0.792777	0.707594	0.495705	0.676611	0.766303	0.697192	0.711305		0.659338	1.06131	0.748006	0.563655	0.758078		0.562946	0.654548	0.472162	0.828465	0.548178	0.59401	0.533761	0.599153		0.435683	0.461585	0.680387	0.472594	0.495353	0.51083	0.336079	0.484644		0.638295	0.061114	28				0.356097	0.424854	0.753691	0.322883
91.58	85.5	61		0.75306	0.698877	0.789356	0.65433	0.894781	0.72587	0.455735	0.640609	0.749049	0.709247	0.707091		0.690693	0.93609	0.887866	0.523541	0.759548		0.582116	0.643705	0.611804	0.816605	0.564813	0.506372	0.570469	0.613698		0.550841	0.492454	0.699821	0.523857	0.528094	0.507255	0.449645	0.535995		0.654083	0.0495886	28				0.417906	0.555068	0.716794	0.330419
93.19	87	62		0.810802	0.718251	0.732515	0.662515	0.913115	0.734049	0.444785	0.702767	0.783767	0.718501	0.722107		0.727206	0.995616	0.919061	0.59194	0.808456		0.567432	0.680016	0.506934	0.858296	0.543947	0.591763	0.600008	0.621199		0.510241	0.459151	0.69029	0.509329	0.480451	0.588935	0.392904	0.518757		0.66763	0.0626621	28				0.412495	0.46583	0.641446	0.361654
94.8	88.5	63		0.735069	0.743156	0.731692	0.649493	0.891315	0.677731	0.472875	0.713913	0.770358	0.698563	0.708417		0.791184	0.936638	0.830461	0.542074	0.775089		0.607773	0.666185	0.539737	0.815209	0.602785	0.632061	0.600626	0.637768		0.456048	0.443709	0.526323	0.541632	0.468294	0.535708	0.403457	0.482167		0.65086	0.062832	28				0.428678	0.482958	0.786716	0.375697
96.41	90	64		0.802988	0.659368	0.716784	0.666782	0.863043	0.696553	0.460783	0.645964	0.832942	0.715099	0.706031		0.722774	0.891177	0.751231	0.474677	0.709965		0.56787	0.665865	0.571181	0.773126	0.544579	0.581787	0.626055	0.618638		0.44872	0.456094	0.70338	0.556912	0.539392	0.563524	0.416269	0.526327		0.64024	0.0434288	28				0.35695	0.459528	0.714641	0.437477
98	91.5	65		0.769965	0.718974	0.705717	0.690246	0.843056	0.694612	0.46365	0.688958	0.786527	0.726517	0.708822		0.680858	1.0223	0.881375	0.609671	0.798551		0.565109	0.602856	0.574021	0.83781	0.487454	0.584819	0.591348	0.606202		0.497904	0.4743	0.699879	0.499842	0.504137	0.562831	0.35631	0.5136		0.656794	0.0618235	28				0.441344	0.439306	0.679636	0.34898
99.59	93	66		0.802793	0.734502	0.738608	0.669509	0.806276	0.689329	0.462903	0.721467	0.795692	0.731971	0.715305		0.713594	0.84564	0.73036	0.530987	0.705145		0.538678	0.683203	0.605819	0.870478	0.573489	0.583855	0.604087	0.637087		0.404359	0.452907	0.670773	0.557821	0.49572	0.53363	0.392618	0.501118		0.639664	0.049338	28				0.377702	0.49371	0.661198	0.35416
101.19	94.5	67		0.742421	0.663143	0.715002	0.694059	0.974297	0.692433	0.448091	0.698046	0.743353	0.7261	0.709695		0.612348	0.898097	0.818576	0.538343	0.716841		0.532474	0.651498	0.596842	0.855378	0.523293	0.544518	0.677773	0.625968		0.510502	0.530323	0.636308	0.532345	0.521126	0.528645	0.347441	0.515241		0.641936	0.0470004	28				0.415287	0.481936	0.777349	0.324222
102.78	96	68		0.72464	0.724107	0.773136	0.688536	0.855757	0.702007	0.453992	0.654159	0.786763	0.712871	0.707597		0.864221	0.908568	0.868514	0.551146	0.798112		0.588539	0.688482	0.554978	0.825565	0.506024	0.569383	0.632429	0.623629		0.536112	0.490352	0.684351	0.46534	0.42376	0.614248	0.322294	0.505208		0.658636	0.0623274	28				0.369797	0.492401	0.896059	0.336471
104.39	97.5	69		0.81658	0.692552	0.727576	0.705835	0.869281	0.679282	0.482002	0.653588	0.813015	0.716041	0.715575		0.695711	0.911974	0.750955	0.543687	0.725582		0.532144	0.653867	0.530683	0.859294	0.498593	0.600185	0.588612	0.609054		0.597753	0.425579	0.727683	0.472731	0.445395	0.569507	0.315643	0.507756		0.639492	0.0512193	28				0.363355	0.398771	0.738689	0.332127
105.99	99	70		0.749386	0.687666	0.737446	0.702171	0.84342	0.66644	0.468986	0.698797	0.734509	0.734618	0.702344		0.721155	0.887634	0.751771	0.557057	0.729404		0.583194	0.608322	0.620395	0.718053	0.513343	0.703798	0.625245	0.624621		0.583597	0.456371	0.70656	0.471206	0.508154	0.575598	0.343657	0.520735		0.644276	0.0467863	28				0.391956	0.436724	0.815152	0.308026
107.59	100.5	71		0.78959	0.716592	0.717931	0.729813	0.882467	0.696634	0.523957	0.719945	0.763998	0.697569	0.72385		0.678744	0.894613	0.607047	0.521576	0.675495		0.552569	0.612875	0.572546	0.829824	0.510522	0.617807	0.605402	0.614506		0.616816	0.442625	0.768188	0.487771	0.510024	0.546052	0.320904	0.527483		0.635333	0.0423414	28				0.367859	0.425751	0.801863	0.302189
109.18	102	72		0.755831	0.708868	0.808618	0.6852	0.945437	0.677528	0.507076	0.691442	0.717546	0.725476	0.722302		0.560748	0.947116	0.874597	0.498276	0.720184		0.638636	0.630942	0.57304	0.835131	0.453676	0.622129	0.589936	0.620499		0.496941	0.476249	0.563264	0.519054	0.438217	0.587086	0.290317	0.48159		0.636144	0.0567287	28				0.404433	0.450173	0.771387	0.340246
110.79	103.5	73		0.732737	0.689825	0.824593	0.718738	0.908608	0.768203	0.480688	0.681264	0.779677	0.668193	0.725253		0.652903	0.885526	0.798829	0.457399	0.698664		0.599701	0.679372	0.529671	0.891442	0.475852	0.624691	0.593075	0.627686		0.415596	0.527329	0.600937	0.494738	0.522064	0.58707	0.359679	0.501059		0.638166	0.0501267	28				0.398046	0.460629	0.806998	0.25718
112.4	105	74		0.673367	0.739625	0.760255	0.723829	0.913551	0.678492	0.494758	0.645413	0.723589	0.692171	0.704505		0.714348	0.981948	0.639371	0.444666	0.695083		0.627419	0.721562	0.563025	0.919166	0.506199	0.710373	0.539183	0.655275		0.417887	0.470727	0.653377	0.566634	0.431102	0.552098	0.295381	0.483887		0.634688	0.0513865	28				0.367768	0.428985	0.784941	0.375859
113.99	106.5	75		0.782927	0.659359	0.76315	0.663964	0.791881	0.668836	0.487157	0.664494	0.77446	0.723047	0.697928		0.625612	0.945862	0.725404	0.500994	0.699468		0.557904	0.624784	0.610374	0.906424	0.522729	0.567567	0.610432	0.628602		0.596527	0.586374	0.683373	0.520943	0.454255	0.54594	0.316597	0.529144		0.638785	0.0401093	28				0.335997	0.439858	0.753133	0.332246
115.58	108	76		0.724432	0.685123	0.766783	0.692417	0.842563	0.70926	0.460912	0.624515	0.745237	0.692853	0.69441		0.687074	0.879376	0.808001	0.453116	0.706892		0.509416	0.585436	0.582425	0.927486	0.494565	0.67201	0.575335	0.620953		0.543452	0.533111	0.558178	0.495729	0.393358	0.626961	0.357363	0.501165		0.630855	0.0472038	28				0.323557	0.470582	0.748724	0.360801
117.19	109.5	77		0.732598	0.663512	0.778344	0.727318	0.811352	0.6907	0.47809	0.6943	0.752722	0.665682	0.699462		0.674845	0.972562	0.699971	0.475852	0.705808		0.578665	0.649666	0.543361	0.851735	0.502923	0.665091	0.636651	0.632585		0.517297	0.462685	0.53969	0.535728	0.418386	0.597761	0.333716	0.486466		0.63108	0.0509703	28				0.25845	0.369828	0.799108	0.294001
118.79	111	78		0.746192	0.647177	0.7265	0.752879	0.806724	0.643487	0.505952	0.660143	0.756352	0.691309	0.693671		0.72942	0.948246	0.804531	0.46061	0.735702		0.53552	0.642508	0.539093	0.926336	0.535835	0.581911	0.544958	0.615166		0.657916	0.534729	0.642094	0.573118	0.441697	0.594883	0.422218	0.552379		0.64923	0.0408175	28				0.261502	0.448219	0.816366	0.308812
120.39	112.5	79		0.708216	0.683077	0.747449	0.738786	0.843387	0.687819	0.487277	0.680483	0.752719	0.659692	0.69889		0.607134	0.914153	0.814808	0.452419	0.697129		0.532482	0.636284	0.604654	0.878266	0.532174	0.676111	0.565432	0.6322		0.454437	0.483069	0.67537	0.53581	0.412808	0.513669	0.325106	0.485753		0.628493	0.050046	28				0.276437	0.471693	0.665196	0.334432
122	114	80		0.66721	0.642758	0.774881	0.703156	0.80668	0.677824	0.531421	0.689661	0.727129	0.685701	0.690642		0.75711	0.929131	0.70459	0.477706	0.717134		0.580753	0.58847	0.642737	0.948561	0.520579	0.626691	0.580077	0.641124		0.643467	0.438977	0.648628	0.540648	0.470673	0.576046	0.290118	0.515508		0.641102	0.0447297	28				0.310567	0.36266	0.775249	0.238348
				0.863447	0.743156	0.824593	0.752879	1.03019	0.768203	0.538995	0.721467	0.832942	0.777237	0.785311		0.864221	1.06131	0.919061	0.634661	0.869814		0.638636	0.748315	0.642737	0.948561	0.602785	0.730787	0.677773	0.712799		0.657916	0.586374	0.768188	0.573118	0.561495	0.626961	0.470333	0.606341		0.743566	0.0558708					0.472319	0.555068	0.896059	0.536237
				TDP43mGFP (BIG ROI)																																										TDP43mCherry
				Overexpressed																		Overexpressed							Overexpressed TDP43mGFP Mean																	Overexpressed
				N=1																		N=2																								N=1
TIME	TIME adjusted	Frames		Dish1 Cell1 Data.txt	Dish1 Cell2 Data.txt	Dish1 Cell3 Data.txt	Dish1 Cell4 Data.txt	Dish1 Cell5 Data.txt	Dish2 Cell1 Data.txt	Dish2 Cell2 Data.txt	Dish2 Cell3 Data.txt	Dish2 Cell4 Data.txt	MEAN		Dish3 Cell1 Data.txt	Dish3 Cell2 Data.txt	Dish3 Cell3 Data.txt	Dish4 Cell1 Data.txt	Dish4 Cell2 Data.txt	MEAN		Dish1 Cell1 Data.txt	Dish1 Cell2 Data.txt	Dish1 Cell3 Data.txt	Dish1 Cell4 Data.txt	Dish1 Cell5 Data.txt	MEAN		Mean Values	Standard Error of Mean	Count															Dish1 Cell1 Data.txt	Dish1 Cell2 Data.txt	Dish1 Cell3 Data.txt	Dish1 Cell4 Data.txt
-4.8	-3	1		1.00906	1.00251	1.00741	0.996155	1.00698	1.00327	1.00191	1.00452	1.00097	1.00364		1.00468	0.989726	1.0038	0.999125	0.998583	0.999183		0.996908	0.992014	1.01586	0.989833	1.00276	0.999473		1.00077	0.00144063	19															1.0076	0.980295	0.99613	0.994127
-3.2	-2	2		1.00563	1.00363	1.00356	1.00484	0.998757	0.987675	1.02338	1.00168	0.987612	1.00186		1.00338	1.00107	1.00734	0.998675	1.01569	1.00523		1.00302	0.998696	0.989607	1.01014	1.0016	1.00061		1.00257	0.00137925	19															0.999826	1.01147	0.998163	0.992378
-1.59	-1	3		0.984883	0.993748	0.988779	0.999134	0.994145	1.00903	0.974357	0.993686	1.01146	0.994357		0.991755	1.0095	0.988771	1.00222	0.985791	0.995607		1.00063	1.01099	0.9922	1.002	0.995065	1.00018		0.996713	0.00176827	19															0.992105	1.00903	1.00596	1.0139
0	0	4		0.116287	0.116901	0.17174	0.162841	0.209317	0.130097	0.137145	0.184627	0.180078	0.156559		0.171452	0.113372	0.077459	0.179637	0.215652	0.151514		0.17313	0.215063	0.204475	0.283889	0.209718	0.217255		0.17511	0.021123	19															0.108492	0.143144	0.118911	0.116078
1.59	1.5	5		0.194834	0.188358	0.271961	0.25721	0.287332	0.210549	0.209684	0.268774	0.267933	0.239626		0.249907	0.185498	0.137293	0.256804	0.324498	0.2308		0.258478	0.313921	0.29432	0.421707	0.297132	0.317112		0.262513	0.0274182	19															0.194017	0.210155	0.166528	0.197991
3.2	3	6		0.258166	0.242632	0.351627	0.310185	0.353819	0.265099	0.259954	0.341097	0.334328	0.301879		0.322256	0.244903	0.1827	0.322324	0.381695	0.290776		0.317407	0.394413	0.366611	0.466257	0.348583	0.378654		0.323769	0.0276289	19															0.252999	0.267682	0.205672	0.264997
4.8	4.5	7		0.301961	0.287873	0.411341	0.367048	0.415431	0.306774	0.319314	0.386942	0.37805	0.352748		0.383132	0.290862	0.221214	0.367923	0.420775	0.336781		0.367607	0.451456	0.410628	0.548366	0.414142	0.43844		0.37599	0.0315634	19															0.330995	0.311704	0.25393	0.310254
6.42	6	8		0.347299	0.333507	0.467796	0.405628	0.463504	0.345469	0.337143	0.441289	0.420571	0.395801		0.411941	0.336323	0.249122	0.405072	0.464077	0.373307		0.40615	0.492666	0.433675	0.590613	0.450318	0.474684		0.414597	0.0307372	19															0.360384	0.344119	0.275616	0.362614
8.03	7.5	9		0.377664	0.375532	0.532643	0.424203	0.503761	0.375843	0.387905	0.478872	0.461846	0.435363		0.467631	0.376683	0.281888	0.4358	0.496834	0.411767		0.434189	0.536245	0.479724	0.638144	0.482625	0.514185		0.453772	0.0309652	19															0.40802	0.384756	0.29954	0.404669
9.63	9	10		0.407999	0.413109	0.561734	0.442724	0.536541	0.393114	0.411627	0.500469	0.51849	0.46509		0.501919	0.411633	0.305889	0.455856	0.523829	0.439825		0.462311	0.575335	0.50201	0.635197	0.509142	0.536799		0.480571	0.0290444	19															0.442167	0.428501	0.335572	0.444404
11.24	10.5	11		0.44255	0.446324	0.592058	0.46863	0.5793	0.415259	0.43336	0.531655	0.538735	0.494208		0.504192	0.428243	0.327068	0.477346	0.546739	0.456718		0.500167	0.592065	0.533637	0.679019	0.528798	0.566737		0.505888	0.0322924	19															0.462827	0.440333	0.346059	0.459872
12.85	12	12		0.477337	0.473045	0.62844	0.499543	0.595425	0.424201	0.469645	0.556034	0.557192	0.520096		0.518347	0.458799	0.363523	0.50851	0.555526	0.480941		0.506668	0.608885	0.555215	0.690899	0.555922	0.583518		0.528185	0.0298863	19															0.507122	0.460622	0.383446	0.472445
14.44	13.5	13		0.495519	0.494573	0.651985	0.504417	0.642801	0.442667	0.472164	0.584106	0.586319	0.541617		0.562164	0.485656	0.373718	0.522508	0.584539	0.505717		0.542448	0.640944	0.576237	0.696781	0.564044	0.604091		0.550475	0.0287414	19															0.517289	0.497122	0.398534	0.510268
16.04	15	14		0.507712	0.511537	0.664014	0.503503	0.675096	0.471601	0.510783	0.601983	0.614023	0.56225		0.594893	0.501557	0.403587	0.547736	0.599956	0.529546		0.571217	0.676317	0.579634	0.728994	0.587949	0.628822		0.573539	0.0292092	19															0.540077	0.520645	0.401335	0.539868
17.69	16.5	15		0.524341	0.543829	0.686282	0.513838	0.685754	0.484573	0.508725	0.607107	0.618477	0.57477		0.62536	0.510097	0.415326	0.565568	0.613218	0.545914		0.561564	0.67558	0.591561	0.710652	0.610555	0.629982		0.583555	0.0246629	19															0.54314	0.514346	0.438359	0.542844
19.3	18	16		0.547435	0.55724	0.709827	0.527633	0.70394	0.495234	0.533521	0.630259	0.641495	0.594065		0.664421	0.53652	0.43609	0.582982	0.609699	0.565942		0.580768	0.706312	0.63085	0.737989	0.634279	0.65804		0.606016	0.0272494	19															0.592648	0.539267	0.441569	0.577781
20.91	19.5	17		0.561896	0.576767	0.72222	0.553197	0.705366	0.50027	0.551859	0.643007	0.664475	0.608784		0.644761	0.558364	0.45667	0.593123	0.612232	0.57303		0.590934	0.724914	0.646612	0.732543	0.625451	0.664091		0.615302	0.0264882	19															0.601976	0.558486	0.453991	0.566818
22.53	21	18		0.57113	0.587717	0.741436	0.541695	0.722112	0.520308	0.565302	0.645549	0.689772	0.620558		0.650632	0.572354	0.476352	0.61035	0.632051	0.588348		0.593372	0.74311	0.654246	0.732052	0.630691	0.670694		0.626533	0.0239584	19															0.616027	0.567693	0.471546	0.60383
24.13	22.5	19		0.592354	0.594767	0.764166	0.538649	0.734955	0.528786	0.557081	0.653216	0.688456	0.628048		0.670772	0.603353	0.503567	0.60901	0.644458	0.606232		0.601992	0.735352	0.666282	0.746472	0.625099	0.675039		0.63644	0.0203013	19															0.623454	0.57539	0.47744	0.608196
25.75	24	20		0.589982	0.610156	0.771563	0.541249	0.775789	0.512894	0.56458	0.669023	0.698349	0.637065		0.673497	0.600973	0.535178	0.63169	0.657603	0.619788		0.606198	0.770881	0.670507	0.732636	0.652608	0.686566		0.647806	0.0200113	19															0.629047	0.581877	0.493712	0.619528
27.34	25.5	21		0.595123	0.639782	0.796731	0.56037	0.756523	0.529442	0.582283	0.671425	0.704537	0.648468		0.697095	0.617551	0.536135	0.637266	0.652728	0.628155		0.606611	0.769477	0.674098	0.750091	0.677556	0.695567		0.657397	0.0199655	19															0.628109	0.581016	0.498027	0.636814
28.94	27	22		0.601203	0.642897	0.8102	0.558461	0.757489	0.532534	0.58324	0.685156	0.724736	0.655102		0.703215	0.616739	0.559967	0.634343	0.648355	0.632524		0.612844	0.767389	0.67373	0.747552	0.661835	0.69267		0.660099	0.0175415	19															0.649266	0.592042	0.498167	0.63752
30.54	28.5	23		0.609108	0.655325	0.847028	0.548355	0.77507	0.536149	0.59637	0.689744	0.743096	0.666694		0.731699	0.63404	0.561634	0.651116	0.666173	0.648932		0.624511	0.785318	0.690192	0.741785	0.690605	0.706482		0.674036	0.017014	19															0.669465	0.612663	0.510377	0.666582
32.14	30	24		0.633529	0.65706	0.833393	0.553857	0.780092	0.549206	0.610453	0.688684	0.752901	0.673242		0.726331	0.653318	0.576169	0.65134	0.664332	0.654298		0.627598	0.786283	0.699676	0.747811	0.690311	0.710336		0.679292	0.0164571	19															0.662681	0.621206	0.517569	0.661184
33.83	31.5	25		0.634168	0.677604	0.839907	0.564174	0.786716	0.558852	0.600623	0.698219	0.745946	0.678468		0.717249	0.658468	0.583593	0.665852	0.6493	0.654892		0.635938	0.808348	0.699545	0.740932	0.701021	0.717157		0.683506	0.0181498	19															0.666836	0.633323	0.521237	0.661408
35.41	33	26		0.652389	0.690171	0.855694	0.580826	0.820126	0.559041	0.625141	0.687683	0.778575	0.694405		0.731962	0.667836	0.592741	0.677517	0.651168	0.664245		0.642343	0.817615	0.687901	0.725638	0.702013	0.715102		0.691251	0.0147657	19															0.688097	0.627202	0.537333	0.679524
37	34.5	27		0.645912	0.691497	0.858812	0.597666	0.796755	0.570841	0.623923	0.694532	0.774593	0.694948		0.770962	0.666114	0.594631	0.678715	0.66071	0.674226		0.663109	0.81053	0.717616	0.756236	0.695025	0.728503		0.699226	0.0158137	19															0.700489	0.645813	0.534718	0.706749
38.61	36	28		0.648924	0.713933	0.866687	0.603243	0.815142	0.581477	0.642059	0.712626	0.7937	0.708643		0.754571	0.668993	0.594839	0.681719	0.646248	0.669274		0.672874	0.823817	0.716091	0.76296	0.707677	0.736684		0.704867	0.0195509	19															0.700098	0.675906	0.542349	0.706442
40.22	37.5	29		0.651836	0.719788	0.867782	0.611236	0.823857	0.58191	0.635084	0.711245	0.811508	0.712694		0.748674	0.68221	0.610239	0.681133	0.660916	0.676634		0.684195	0.823509	0.703369	0.778998	0.70836	0.739686		0.709672	0.0182641	19															0.731834	0.667579	0.545501	0.729805
41.83	39	30		0.666335	0.725584	0.850785	0.62499	0.854812	0.590152	0.660481	0.739086	0.81596	0.725354		0.766601	0.677463	0.615787	0.68493	0.665339	0.682024		0.690601	0.831358	0.697766	0.754367	0.706693	0.736157		0.714512	0.0165405	19															0.736136	0.678019	0.550012	0.72186
43.45	40.5	31		0.68439	0.739587	0.870657	0.616244	0.824075	0.582967	0.653406	0.737028	0.827774	0.726236		0.739593	0.694112	0.621552	0.696987	0.651198	0.680688		0.709897	0.830004	0.706947	0.782268	0.713751	0.748573		0.718499	0.0199749	19															0.746893	0.706899	0.565546	0.716195
45.05	42	32		0.685822	0.740957	0.879022	0.602883	0.828634	0.578712	0.662755	0.738712	0.829199	0.727411		0.720269	0.701898	0.611125	0.691342	0.6514	0.675207		0.697064	0.822293	0.725886	0.781348	0.73681	0.75268		0.718433	0.0228107	19															0.722337	0.707203	0.571205	0.696084
46.66	43.5	33		0.684816	0.751755	0.88065	0.630037	0.85637	0.592196	0.668676	0.740732	0.81913	0.73604		0.746371	0.707671	0.618141	0.70472	0.668534	0.689087		0.713269	0.839837	0.704353	0.781578	0.727913	0.75339		0.726173	0.0192071	19															0.733728	0.699478	0.575567	0.721246
48.28	45	34		0.696693	0.754657	0.895688	0.607037	0.840749	0.587386	0.667325	0.744539	0.811633	0.733967		0.770602	0.720452	0.61471	0.700753	0.67271	0.695845		0.724486	0.857818	0.723175	0.797379	0.750844	0.77074		0.733518	0.0216215	19															0.731304	0.734312	0.571955	0.724451
49.88	46.5	35		0.689875	0.749586	0.900436	0.612137	0.842678	0.594853	0.679998	0.743814	0.813909	0.736365		0.764956	0.712472	0.632039	0.699813	0.659328	0.693722		0.720186	0.852888	0.718393	0.814049	0.733334	0.76777		0.732619	0.0214578	19															0.730388	0.729508	0.590528	0.741306
51.48	48	36		0.698188	0.753692	0.904726	0.591823	0.853682	0.590578	0.691284	0.752305	0.852061	0.743149		0.780817	0.741126	0.620175	0.704055	0.649468	0.699128		0.74029	0.860702	0.735296	0.791575	0.742585	0.77409		0.738789	0.021749	19															0.754373	0.75161	0.581847	0.702522
53.08	49.5	37		0.698201	0.758769	0.926063	0.598122	0.84515	0.61088	0.69185	0.768828	0.823162	0.746781		0.790565	0.744206	0.626173	0.708446	0.644801	0.702838		0.727594	0.842654	0.737192	0.783875	0.722819	0.762827		0.737482	0.0179305	19															0.757487	0.730256	0.601914	0.760497
54.66	51	38		0.693555	0.767177	0.914814	0.605421	0.869279	0.593225	0.690832	0.762134	0.814843	0.745698		0.803033	0.753491	0.633249	0.72997	0.662484	0.716445		0.721666	0.861982	0.744922	0.782242	0.73038	0.768238		0.743461	0.0149931	19															0.751279	0.738685	0.609566	0.740521
56.26	52.5	39		0.728615	0.783458	0.906401	0.577514	0.854662	0.61282	0.687277	0.759145	0.839013	0.749878		0.817616	0.755296	0.657311	0.723937	0.671694	0.725171		0.749797	0.847607	0.746386	0.816544	0.74844	0.781755		0.752268	0.016378	19															0.778114	0.725	0.600598	0.755053
57.87	54	40		0.709072	0.783282	0.90124	0.624727	0.840101	0.605934	0.690487	0.74856	0.826893	0.747811		0.756973	0.780182	0.663248	0.723567	0.668318	0.718458		0.74601	0.863227	0.740673	0.799534	0.749569	0.779803		0.74869	0.0177142	19															0.784106	0.756321	0.608045	0.744786
59.47	55.5	41		0.702585	0.803279	0.91448	0.603108	0.871502	0.620466	0.705621	0.765551	0.834864	0.75794		0.7782	0.783229	0.665835	0.725163	0.660013	0.722488		0.747992	0.861672	0.730441	0.815375	0.769311	0.784958		0.755129	0.0180883	19															0.776734	0.782602	0.585645	0.763132
61.07	57	42		0.714657	0.803202	0.893711	0.627197	0.86804	0.623701	0.700666	0.773531	0.831094	0.759533		0.774195	0.789584	0.674073	0.733433	0.658176	0.725892		0.750212	0.867142	0.733894	0.825275	0.752602	0.785825		0.757083	0.0173444	19															0.785424	0.760356	0.606415	0.747288
62.67	58.5	43		0.720121	0.809966	0.904433	0.623201	0.862966	0.63616	0.699431	0.772676	0.817181	0.760682		0.781358	0.801878	0.697695	0.721226	0.647613	0.729954		0.74972	0.869341	0.735245	0.816622	0.751325	0.784451		0.758362	0.0157745	19															0.802578	0.743227	0.610496	0.784813
64.26	60	44		0.714221	0.783534	0.895865	0.62324	0.863996	0.634521	0.707182	0.771599	0.798155	0.754701		0.801664	0.819667	0.708558	0.72887	0.65489	0.74273		0.744848	0.881353	0.74433	0.831534	0.775779	0.795569		0.764333	0.0159955	19															0.798902	0.755727	0.60562	0.780592
65.88	61.5	45		0.714892	0.789809	0.899154	0.614264	0.885611	0.638885	0.694824	0.766724	0.791212	0.755042		0.798219	0.812183	0.708895	0.738076	0.650762	0.741627		0.74203	0.903883	0.733281	0.84045	0.773696	0.798668		0.765112	0.017219	19															0.791409	0.762386	0.630624	0.794542
67.49	63	46		0.720759	0.77609	0.900558	0.639296	0.88629	0.645077	0.712488	0.77657	0.773617	0.758972		0.811601	0.804307	0.702499	0.758182	0.659994	0.747317		0.745445	0.900048	0.742145	0.841024	0.779631	0.801659		0.769316	0.0165178	19															0.841688	0.795635	0.615231	0.794304
69.13	64.5	47		0.723256	0.775727	0.904609	0.618129	0.892797	0.638325	0.699935	0.779102	0.784931	0.757423		0.783854	0.821204	0.704022	0.741313	0.659084	0.741895		0.728508	0.901695	0.755468	0.839075	0.794821	0.803913		0.767744	0.0186319	19															0.829973	0.795659	0.607969	0.77767
70.73	66	48		0.723986	0.78308	0.907294	0.639504	0.891866	0.643805	0.699756	0.767917	0.785664	0.760319		0.814192	0.815671	0.722591	0.742849	0.623347	0.74373		0.743921	0.892094	0.750361	0.819449	0.7842	0.798005		0.767351	0.0160575	19															0.827481	0.79285	0.612001	0.797761
72.32	67.5	49		0.728852	0.786664	0.893031	0.637757	0.887622	0.653736	0.703719	0.790862	0.780783	0.762558		0.793037	0.816939	0.727179	0.751993	0.653124	0.748454		0.733493	0.88621	0.738603	0.831161	0.788239	0.795541		0.768851	0.0139522	19															0.846474	0.793433	0.615073	0.799797
73.92	69	50		0.73565	0.811109	0.923158	0.641455	0.88328	0.662639	0.719675	0.783683	0.776366	0.770779		0.813485	0.806971	0.740967	0.753722	0.662312	0.755491		0.716625	0.914111	0.724228	0.828427	0.790847	0.794848		0.773706	0.011455	19															0.840551	0.786373	0.604667	0.819742
75.52	70.5	51		0.733676	0.823555	0.906417	0.64192	0.886474	0.679966	0.706087	0.783081	0.746617	0.767533		0.798495	0.808739	0.736353	0.768041	0.645239	0.751373		0.721959	0.921875	0.742868	0.803367	0.780777	0.794169		0.771025	0.0124769	19															0.81879	0.813012	0.619181	0.813576
77.14	72	52		0.719817	0.826598	0.920179	0.648661	0.921521	0.658797	0.716666	0.786583	0.743836	0.771406		0.808955	0.824855	0.732383	0.771164	0.659778	0.759427		0.719527	0.891891	0.764095	0.847999	0.783086	0.80132		0.777384	0.0124572	19															0.845404	0.839796	0.625265	0.790862
78.75	73.5	53		0.73986	0.83372	0.911045	0.645111	0.90074	0.665796	0.731507	0.804603	0.742824	0.775023		0.818848	0.816848	0.750233	0.777861	0.643056	0.761369		0.715167	0.924324	0.750807	0.837451	0.787488	0.803047		0.779813	0.0122675	19															0.862181	0.846297	0.611661	0.784842
80.35	75	54		0.722642	0.826446	0.920824	0.654963	0.91714	0.673545	0.728484	0.796445	0.713129	0.772624		0.826008	0.821125	0.749017	0.752924	0.64672	0.759159		0.724883	0.928587	0.74766	0.795839	0.810589	0.801512		0.777765	0.0124935	19															0.821137	0.826199	0.619993	0.808485
81.94	76.5	55		0.718148	0.825548	0.925787	0.652835	0.922438	0.679107	0.755302	0.799848	0.723888	0.7781		0.786414	0.825924	0.750259	0.754229	0.644157	0.752197		0.725644	0.938084	0.75955	0.836751	0.807356	0.813477		0.781258	0.0177604	19															0.851712	0.82336	0.637807	0.837673
83.53	78	56		0.734689	0.841192	0.932478	0.660509	0.897067	0.686888	0.76512	0.797991	0.708085	0.780447		0.801761	0.822592	0.749281	0.762195	0.630458	0.753257		0.73645	0.925254	0.759187	0.862601	0.805354	0.817769		0.783824	0.0186994	19															0.834493	0.855032	0.632164	0.840803
85.13	79.5	57		0.739004	0.837695	0.933883	0.666863	0.93819	0.678981	0.766053	0.796925	0.693954	0.783505		0.827215	0.814036	0.745219	0.760657	0.656285	0.760682		0.722816	0.93396	0.763777	0.821718	0.821295	0.812713		0.785634	0.0150576	19															0.813412	0.844072	0.66993	0.833543
86.73	81	58		0.714595	0.847078	0.92931	0.652434	0.939036	0.684214	0.772342	0.79862	0.691364	0.780999		0.854903	0.837081	0.73764	0.782376	0.645125	0.771425		0.720014	0.94063	0.743117	0.821225	0.810864	0.80717		0.786531	0.010683	19															0.802297	0.815724	0.64935	0.825872
88.33	82.5	59		0.707182	0.83229	0.95298	0.652205	0.92388	0.693963	0.741549	0.791577	0.683365	0.775443		0.852953	0.833509	0.742366	0.769494	0.651332	0.769931		0.714774	0.935794	0.756742	0.84096	0.840717	0.817797		0.787724	0.0151207	19															0.83438	0.824562	0.655913	0.839252
89.97	84	60		0.715203	0.845888	0.939955	0.664868	0.908335	0.69952	0.745416	0.798887	0.673644	0.776857		0.817885	0.830231	0.759259	0.760252	0.654725	0.76447		0.70304	0.936917	0.749493	0.816862	0.802481	0.801759		0.781029	0.0109644	19															0.832064	0.808829	0.673088	0.83481
91.58	85.5	61		0.711265	0.824932	0.921402	0.649212	0.912881	0.695344	0.774025	0.806324	0.663569	0.773217		0.821932	0.841955	0.750509	0.770786	0.655856	0.768208		0.702581	0.931914	0.731401	0.834706	0.792574	0.798635		0.78002	0.00941929	19															0.836606	0.827183	0.691265	0.830138
93.19	87	62		0.690551	0.825872	0.929772	0.6506	0.925624	0.710574	0.763623	0.797271	0.687873	0.775751		0.791798	0.850454	0.744466	0.770998	0.661356	0.763814		0.710353	0.932815	0.739576	0.817129	0.817866	0.803548		0.781038	0.0117707	19															0.84306	0.841504	0.683758	0.838337
94.8	88.5	63		0.703625	0.838641	0.918103	0.675372	0.912276	0.72422	0.777781	0.800593	0.688089	0.782078		0.811822	0.84644	0.756366	0.755468	0.657121	0.765443		0.703761	0.965319	0.722447	0.810626	0.841061	0.808643		0.785388	0.0125799	19															0.866011	0.845205	0.703807	0.84096
96.41	90	64		0.703758	0.832432	0.938976	0.667423	0.90122	0.709325	0.772477	0.804478	0.695964	0.780673		0.816509	0.839682	0.742292	0.769833	0.649169	0.763497		0.696565	0.947034	0.714036	0.780982	0.834711	0.794666		0.779612	0.00901322	19															0.855434	0.868993	0.715038	0.853313
98	91.5	65		0.704557	0.823712	0.949625	0.649619	0.912814	0.731075	0.78968	0.81381	0.691978	0.785208		0.807576	0.860929	0.756749	0.780318	0.651418	0.771398		0.733149	0.941929	0.715418	0.785845	0.848789	0.805026		0.787211	0.00975908	19															0.832379	0.844307	0.699131	0.868225
99.59	93	66		0.701406	0.833416	0.951649	0.671001	0.921958	0.737202	0.778026	0.806123	0.691141	0.787991		0.791464	0.838331	0.737913	0.771814	0.66724	0.761352		0.746829	0.956619	0.713609	0.775947	0.847244	0.80805		0.785798	0.0135249	19															0.835688	0.864713	0.696195	0.867232
101.19	94.5	67		0.702392	0.834708	0.947015	0.681407	0.946409	0.74049	0.78253	0.810738	0.716047	0.795748		0.83757	0.84214	0.734857	0.760872	0.676706	0.770429		0.753138	0.963612	0.691035	0.77722	0.839414	0.804884		0.790354	0.0103055	19															0.846773	0.871572	0.727805	0.848339
102.78	96	68		0.719209	0.82093	0.921271	0.688122	0.936204	0.754908	0.774686	0.809299	0.730016	0.794961		0.806352	0.871178	0.733107	0.756101	0.677303	0.768808		0.751498	0.956297	0.702832	0.782377	0.855574	0.809716		0.791161	0.0119608	19															0.848842	0.881555	0.702218	0.866377
104.39	97.5	69		0.708834	0.817966	0.926938	0.672941	0.919085	0.767909	0.785295	0.804405	0.712908	0.790698		0.798519	0.878938	0.729798	0.748106	0.676389	0.76635		0.753548	0.944904	0.69092	0.802884	0.850998	0.808651		0.788566	0.0122576	19															0.83533	0.87901	0.69876	0.890819
105.99	99	70		0.707869	0.82207	0.917022	0.66879	0.91888	0.768071	0.805833	0.808633	0.717249	0.792713		0.785735	0.881288	0.737068	0.762031	0.65059	0.763342		0.748028	0.934136	0.677219	0.798167	0.856674	0.802845		0.7863	0.0118456	19															0.856617	0.846916	0.693324	0.865851
107.59	100.5	71		0.722746	0.811508	0.925216	0.665501	0.917492	0.772793	0.838236	0.811035	0.723391	0.798658		0.823918	0.862574	0.748904	0.768365	0.658594	0.772471		0.758318	0.941112	0.667949	0.788206	0.8517	0.801457		0.790862	0.00923087	19															0.843	0.874358	0.690429	0.87335
109.18	102	72		0.730801	0.812267	0.947136	0.657315	0.940366	0.776399	0.830096	0.81423	0.741567	0.805575		0.853471	0.8476	0.730571	0.778329	0.664275	0.774849		0.749002	0.935894	0.684072	0.783684	0.842468	0.799024		0.793149	0.00934353	19															0.848093	0.87921	0.717265	0.867607
110.79	103.5	73		0.716966	0.817789	0.94418	0.658419	0.914121	0.762707	0.81256	0.800618	0.731474	0.795426		0.825994	0.843443	0.721935	0.774791	0.691943	0.771621		0.781365	0.956553	0.686411	0.780416	0.838343	0.808618		0.791888	0.0108254	19															0.837344	0.878771	0.73056	0.868749
112.4	105	74		0.721271	0.805471	0.939842	0.671779	0.931784	0.776374	0.802763	0.802108	0.7338	0.798355		0.828461	0.853492	0.738416	0.777214	0.682337	0.775984		0.77907	0.959167	0.675932	0.776923	0.835739	0.805366		0.793235	0.00885978	19															0.863252	0.860598	0.731136	0.883068
113.99	106.5	75		0.730358	0.804019	0.94003	0.666321	0.953551	0.789685	0.795378	0.817408	0.700009	0.79964		0.848131	0.851856	0.744543	0.780265	0.675789	0.780117		0.796233	0.976363	0.676532	0.794846	0.853952	0.819585		0.799781	0.0113938	19															0.867679	0.863908	0.730597	0.8802
115.58	108	76		0.731462	0.803226	0.925317	0.661704	0.939243	0.786729	0.782834	0.807852	0.679355	0.790858		0.863699	0.852631	0.749573	0.768066	0.655607	0.777915		0.795326	0.955704	0.664346	0.7775	0.854613	0.809498		0.792757	0.00916642	19															0.859212	0.853305	0.742836	0.896155
117.19	109.5	77		0.724743	0.799372	0.958219	0.678562	0.905392	0.779601	0.780735	0.808678	0.675946	0.790139		0.813802	0.831566	0.725041	0.764214	0.652568	0.757438		0.821683	0.956658	0.684963	0.780872	0.869329	0.822701		0.790093	0.0188398	19															0.881348	0.881232	0.789245	0.906587
118.79	111	78		0.73188	0.789398	0.938749	0.674405	0.91926	0.798884	0.794666	0.803135	0.685157	0.792837		0.822811	0.835392	0.710111	0.768642	0.669146	0.76122		0.828049	0.967114	0.681628	0.806959	0.855531	0.827856		0.793971	0.0192445	19															0.884303	0.879959	0.79398	0.87542
120.39	112.5	79		0.731653	0.803071	0.947202	0.678947	0.909069	0.787407	0.817473	0.803861	0.679334	0.795335		0.853659	0.833618	0.719089	0.772694	0.668137	0.769439		0.831343	0.957379	0.658176	0.804573	0.851237	0.820542		0.795105	0.0147524	19															0.912303	0.877461	0.773854	0.8887
122	114	80		0.715029	0.801326	0.950811	0.664788	0.916909	0.767786	0.820357	0.811912	0.680705	0.79218		0.861347	0.841484	0.686878	0.769453	0.637363	0.759305		0.821117	0.971201	0.656676	0.775105	0.858412	0.816502		0.789329	0.0165728	19															0.889494	0.869537	0.749977	0.896497
				0.73986	0.847078	0.958219	0.688122	0.953551	0.798884	0.838236	0.817408	0.852061	0.832602		0.863699	0.881288	0.759259	0.782376	0.691943	0.795713		0.831343	0.976363	0.764095	0.862601	0.869329	0.860746		0.829687	0.01883	MAXIMAL RECOVERY															0.912303	0.881555	0.79398	0.906587
						`
[truncated: 291 more columns]

## Sheet: AUC - Peak overall analysed  
	Figure 3G AUC				Figure 3H AUC									Figure 6J AUC - Endog TDP-43-mCh + exog. Cytoplasmic / Acetylation-mimic TDP-43					Figure 6K AUC - Endog TDP-43-mCh + exog. Nuclear / Acetylation-mimic TDP-43
	Endogenous TDP-43 mAVIC	Over-expressed TDP-43 mGFP			Endogenous TDP-43 mCherry	Over-expressed TDP-43 mCherry			Physiological puncta	Arsenite-induced puncta	Arsenite-induced anisosomes			Endogenous TDP-43 mCherry (Diffuse)	Endogenous TDP-43 mCherry (dNLS/2KQ GFP, Nuclei)	Endogenous TDP-43 mCherry (dNLS/2KQ GFP, Cytoplasmic)			Endogenous TDP-43 mCherry (Diffuse)	Endogenous TDP-43 mCherry (2KQ GFP, Punctae)	Endogenous TDP-43 mCherry (2KQ GFP, Anisosomes)
	79.94	75.99			46.89	85.28			70.4	52.5	42.33			46.89	67.84	2.474			75.24	19.56
	69.24	83.37			48.08	83.29			57.68	82.87	42.93			48.08	81.91	35.63			77.88	18.35
	79.44	97.97			74.59	67.97			55.74	69.63				74.59	66.16	2.48			71.18	10.51	66.46
	71.25	70.35			44.51	84.58			36.36		52.16			44.51	70.56	2.499			73.64	18.23	61.73
	92.29	95.38			56.19	99.83			99.97	34.42	52.32			56.19	50.79	8.694				32.95	50.81
	74.35	71.94			92.73	68.7			83.69	29.57	23.73			92.73	55.62	8.387			91.13	34.51	55.79
	55.27	77.64			71.43	83.84				37.82				71.43	70.05	2.511			57.8	19.65
	72.21	84.41			64.74	72.05			31.22	31.47	68.07			64.74		7.762			89.48	18.85
	75.49	82.77			61.12	71.08			44.1	57.21	42.62			61.12	53.8				62.57	18.23	68.86
	75.59				66.98	99.12			47.8	32.51	72.08			66.98	80.1	18.76			74.94	9.436
		86.2			88.34	70.1			46.82					88.34	81.65	10.29			95.86		87.5
	75.42	83.42			59.33	73.27			72.11	56.18	51.91			59.33		17.89			85.48	7.592	66.83
	100.9	72.57			80.69	85.37			68.31	78.89	39.89			80.69	54.43	19.56			98.34	7.885	75.18
	82.54	80.21			62.83	61.68			61.4	57.08	50.96			62.83	71.51	11.76			54.39	5.464	68.13
	60.97	74.47			77.59	63.49			94.51	56.51	61.42			77.59	91.31				39.34	12.5	68.38
					44.91	81.36			54.08	57.68	42.95			44.91	78.01	12.78
	60.43	79.32			67.85	73.04			60.92	56.16	58.7			67.85	74.28	10.2			71.84	6.676
	70.88	97.07			44.99				53.42	45.56	63.63			44.99	68.66	7.132			72.54	9.843
	58.46	79.65				68.55			64.29	29.75	73.1				75.27	2.479			55.61	5.787
	89.15	89.78			56.28	64.36			93.43	74.49	76.89			56.28	86.43	2.489			71.99	7.929
	57.8	85.4			69.19	67.4				56.65				69.19	61.18				48.44	9.777
	67.63				47.55	81.51			57.4					47.55	77.48					10.01
	63.77				78.33	57.93			55.37	37.88				78.33	94.78
					70.25	75.92			65.3	111.6				70.25
	48.72				56.51	71.44			55.43	78.81				56.51
	46.49					82.4			81.81
	65.8				75.24									75.24
	53.77				77.88	78.26			28.39					77.88
	52.77				71.18	93.06			34.34					71.18
	62.14				73.64	82.59			57.42					73.64
	42.52					73.22			68.85
					91.13				47.43
					57.8
					89.48			n1 mean	67.3067	68.3333	42.63		n1 mean	64.0994	66.1329	8.80462		n1 mean	74.485	20.0276	58.6975
					62.57			n2 mean	60.9546	37.1667	42.7367		n2 mean	63.0183	71.85	15.652		n2 mean	74.933	8.36025	68.86
					74.94			n3 mean	63.062	56.895	60.9233		n3 mean	74.485	75.7582	7.016		n3 mean	64.084	8.337	73.204
					95.86			n4 mean	47.286	76.0967	57.7167
					85.48								Combined MEAN	67.2009	71.247	10.4909		Combined MEAN	71.1673	12.2416	66.9205
					98.34			Combined MEAN	59.6523	59.6229	51.0017		SEM	3.65538	2.7949	2.63171		SEM	3.54403	3.893	4.29848
					54.39			SEM	4.32856	8.4606	4.84704
					39.34
					71.84
					72.54
					55.61
					71.99
					48.44
n1 mean	74.507	82.2022		n1 mean	64.0994	77.8853
n2 mean	79.9575	79.374		n2 mean	63.0183	71.1887
n3 mean	66.8743	86.244		n3 mean	74.485	81.7825
n4 mean	53.1729			n4 mean	74.933
				n5 mean	64.084
Combined MEAN	68.6279	82.6067
SEM	6.70702	1.99349		Combined MEAN	68.124	76.9522
				SEM	2.6964	2.73385
	79.94	69.24	79.44	71.25	92.29	74.35	55.27	72.21	75.49	75.59
	75.42	100.9	82.54	60.97
	60.43	70.88	58.46	89.15	57.8	67.63
	63.77	48.72	46.49	65.8	53.77	52.77	62.14	42.52

## Sheet: ZEN Module - Mobility Fractions
I0	I is the final signal intensity in the analysed ROI following recovery of the fitted curve.
I1 mobile fraction	I1 is Amplitude (in fitted curve) of mobile fraction
F1 mobile fraction [%]	F1 is Percentage of mobile fraction
T1 [s]	T1 is the fitted parameter
t1 half [s]	thalf is the half time of recovery (Calculated as: (In 0.5) * T1
K1 [1/s]	K1 is the rate constant for the exchange of molecules between the bleached region and surrounding area
I delta immobile fraction	I delta immobile fraction is The part of the immobile fraction of the protein
FI immobile fraction [%]	F1 is the Percentage of immobile fraction
Figure 3
																																					Metrics in bold below can be used esp (mobile fraction and k1)
Endogenous TDP-43WT mAVIC (Nuclear FRAP) BIG ROI
	N=1												N=2						N=3									N=4									Endogenous TDP-43WT mAVIC (Nuclear FRAP) BIG ROI
	Dish1 Cell1	Dish1 Cell2	Dish1 Cell3	Dish1 Cell4	Dish1 Cell5	Dish1 Cell6	Dish1 Cell7	Dish1 Cell8	Dish1 Cell9	Dish1 Cell10	MEAN		Dish1 Cell1	Dish1 Cell2	Dish1 Cell3	Dish1 Cell4	MEAN		Dish1 Cell1	Dish1 Cell2	Dish1 Cell3	Dish1 Cell4	Dish1 Cell5	Dish2 Cell1	Dish2 Cell2	MEAN		Dish1 Cell1	Dish1 Cell2	Dish1 Cell3	Dish1 Cell4	Dish2 Cell1	Dish2 Cell2	MEAN						MEAN	SEM	COUNT
I0	374.86	267.82	755.17	354.14	245.34	664.75	380.85	414.15	1217.1	262.26	493.644		195.53	249.19	80.27	275.52	200.127		1239.63	1057.99	746.04	1839.08	920.94	732.13	1295.51	1118.76		498.59	2058.72	873.27	1911.52	3014.44	1100.5	1576.17			I0			847.176	309.415	21
I1 mobile fraction	272.4	150.84	493.62	280.59	157.06	399.5	253.67	288.54	907.11	204.47	340.78		112.89	143.1	60.27	166.04	120.575		899.69	751.77	517.98	1134.82	659.24	529.71	915.58	772.684		411.82	1888.4	765.68	1629.76	2207.53	918.4	1303.6			I1 mobile fraction			634.409	260.956	21
F1 mobile fraction [%]	53.82	40.18	53.3	65.75	44.34	36.59	46.88	46.68	57.95	45.93	49.142		43.18	71.07	49.75	38.6	50.65		58.92	42.31	30.61	43.62	35.23	40.08	39.31	41.44		43.44	30.1	34.87	42.69	37.82	34.21	37.1883			F1 mobile fraction [%]			44.6051	3.19049	21
T1 [s]	19.2892	14.2638	23.8666	19.0051	14.398	24.1649	14.4013	9.4946	19.1405	11.0735	16.9097		7.8582	12.4725	6.798	13.4991	10.157		18.5095	9.0357	10.4719	12.9537	6.5775	9.1587	7.7426	10.6357		28.4987	14.1136	10.032	18.7235	7.7097	7.6247	14.4504			T1 [s]			13.0382	1.60875	21
t1 half [s]	13.3703	9.8869	16.543	13.1733	9.9799	16.7498	9.9822	6.5811	13.2672	7.6755	11.7209		5.4469	8.6453	4.712	9.3568	7.04025		12.8298	6.2631	7.2586	8.9788	4.5592	6.3483	5.3667	7.37207		19.7538	9.7828	6.9537	12.9781	5.344	5.285	10.0162			t1 half [s]			9.03737	1.1151	21
K1 [1/s]	0.0518	0.0701	0.0419	0.0526	0.0695	0.0414	0.0694	0.1053	0.0522	0.0903	0.06445		0.1273	0.0802	0.1471	0.0741	0.107175		0.054	0.1107	0.0955	0.0772	0.152	0.1092	0.1292	0.103971		0.0351	0.0709	0.0997	0.0534	0.1297	0.1312	0.0866667			K1 [1/s]			0.0905658	0.00980142	21
I delta immobile fraction	233.74	224.61	432.47	146.18	197.13	692.4	287.4	329.53	658.17	240.66	344.229		148.55	58.26	60.87	264.17	132.963		627.24	1025.05	1173.99	1466.94	1211.88	792	1413.8	1101.56		536.27	4384.49	1430.21	2187.77	3629.69	1766.48	2322.49			I delta immobile fraction			975.308	494.86	21
FI immobile fraction [%]	46.18	59.82	46.7	34.25	55.66	63.41	53.12	53.32	42.05	54.07	50.858		56.82	28.93	50.25	61.4	49.35		41.08	57.69	69.39	56.38	64.77	59.92	60.69	58.56		56.56	69.9	65.13	57.31	62.18	65.79	62.8117			FI immobile fraction [%]			55.3949	3.19049	21
																																																`
Overexpressed TDP-43WT mGFP (Nuclear FRAP) BIG ROI
	N=1											N=2							N=3																		Overexpressed TDP-43WT mGFP (Nuclear FRAP) BIG ROI
	Dish1 Cell1	Dish1 Cell2	Dish1 Cell3	Dish1 Cell4	Dish1 Cell5	Dish2 Cell1	Dish2 Cell2	Dish2 Cell3	Dish2 Cell4	MEAN		Dish3 Cell1	Dish3 Cell2	Dish3 Cell3	Dish4 Cell1	Dish4 Cell2	MEAN		Dish1 Cell1	Dish1 Cell2	Dish1 Cell3	Dish1 Cell4	Dish1 Cell5	MEAN																MEAN	SEM	COUNT
I0	7829.95	15352.6	10936.4	12815.1	9928.22	6643.52	10618.2	30551.7	6226.35	12322.5		6305.52	20095.5	14801.2	8252.91	4278.77	10746.8		12122.6	8515.79	3414.81	2935.19	5309.73	6459.62													I0			9842.95	1751.75	19
I1 mobile fraction	6510.72	13181	7894.01	10238.1	6687.06	5042.16	8068.02	22532.8	4595.07	9416.56		4760.13	16628	13740.5	5826.45	2813.5	8753.73		8896.19	6057.79	2409.62	1793.65	3715.48	4574.55													I1 mobile fraction			7581.61	1515.66	19
F1 mobile fraction [%]	73.22	66.24	54.06	66.49	52.42	53.54	55.47	56.36	56.63	59.3811		71.86	57.72	52.83	53.05	54.27	57.946		48.14	66.83	61.22	67.76	51.56	59.102													F1 mobile fraction [%]			58.8097	0.439304	19
T1 [s]	21.9415	16.6245	11.8468	20.6168	16.1788	16.5808	18.822	12.6107	9.8528	16.1194		16.3016	21.5709	14.4293	17.317	9.4881	15.8214		10.7551	10.9912	12.3817	9.7132	8.7485	10.5179													T1 [s]			14.1529	1.81952	19
t1 half [s]	15.2087	11.5232	8.2116	14.2905	11.2143	11.4929	13.0464	8.741	6.8294	11.1731		11.2994	14.9518	10.0016	12.0032	6.5767	10.9665		7.4549	7.6185	8.5824	6.7327	6.064	7.2905													t1 half [s]			9.81005	1.26119	19
K1 [1/s]	0.0456	0.0602	0.0844	0.0485	0.0618	0.0603	0.0531	0.0793	0.1015	0.0660778		0.0613	0.0464	0.0693	0.0577	0.1054	0.06802		0.093	0.091	0.0808	0.103	0.1143	0.09642													K1 [1/s]			0.0768393	0.00980641	19
I delta immobile fraction	2381.49	6717.92	6707.26	5158.78	6069.39	4375.58	6478.11	17445.8	3519.83	6539.35		1864.32	12178.9	12270.1	5156.72	2370.73	6768.14		9584.94	3006.54	1526.3	853.6	3491.33	3692.54													I delta immobile fraction			5666.68	989.274	19
FI immobile fraction [%]	26.78	33.76	45.94	33.51	47.58	46.46	44.53	43.64	43.37	40.6189		28.14	42.28	47.17	46.95	45.73	42.054		51.86	33.17	38.78	32.24	48.44	40.898													FI immobile fraction [%]			41.1903	0.439304	19
Endogenous TDP-43WT mCherry (Nuclear FRAP)
	N=1																				N=2								N=3						N=4												N=5
	Dish1 Cell1	Dish1 Cell2	Dish1 Cell3	Dish1 Cell4	Dish2 Cell1	Dish2 Cell2	Dish2 Cell3	Dish2 Cell4	Dish3 Cell1	Dish3 Cell2	Dish3 Cell3	Dish3 Cell4	Dish4 Cell1	Dish4 Cell2	Dish4 Cell3	Dish4 Cell4	Dish5 Cell1	Dish5 Cell2	MEAN		Dish1 Cell1	Dish1 Cell2	Dish1 Cell3	Dish2 Cell1	Dish2 Cell2	Dish2 Cell3	MEAN		Dish1 Cell1	Dish1 Cell2	Dish1 Cell3	Dish1 Cell4	MEAN		Dish1 Cell1	Dish1 Cell2	Dish1 Cell3	Dish1 Cell4	Dish1 Cell5	Dish1 Cell6	Dish1 Cell7	Dish1 Cell8	Dish1 Cell9	Dish1 Cell10	MEAN		Dish1 Cell1	Dish1 Cell2	Dish1 Cell3
I0	127.2	77.43	121.68	37.41	79.1	175.64	106.99	69.89	127.75	81.4	110.6	126.63	118.51	119.35	104.59	52.01	93.15	57.18	99.2506		80.04	117.57	91.72	176.5	190.07	215.51	145.235		145.97	114.35	111.09	159.34	132.688		2473.28	1518.52	1466.61	2197.6	2809.09	1813.66	3964.2	1833.78	-775.49	1734.97	1903.62		3363.17	2402.27	2427.63
I1 mobile fraction	80.3	51.16	85.36	26.28	50.87	112.09	61.86	37.1	89.17	43.23	63.43	97.38	68.89	60.74	50.54	20.54	71.76	14.26	60.2756		72.07	54.12	58.41	118.96	127.79	163.79	99.19		83.65	83.02	88.39	101.47	89.1325		1319.98	632.58	750.79	992.54	1375	624.97	2898.97	956.71	-3291.22	1135.74	739.606		2539.9	1512.54	1233.03
F1 mobile fraction [%]	23.39	21.73	46.61	23.36	34.37	55.74	44.5	23.62	41.34	40.3	41.91	60.34	58.61	22.38	34.93	16.49	43.9	10.8	35.7956		35.16	33	27.19	51.31	50.81	52.32	41.6317		39.36	39.99	50.95	45.78	44.02		66.96	55.19	31.73	46.24	77.17	28.13	72.11	33.87	31.6	36.09	47.909		62.23	43.59	27
T1 [s]	1.5532	1.5621	14.1108	1.5838	6.2911	7.8634	9.434	1.584	12.5066	4.7306	4.7127	4.6912	29.9701	12.7304	7.8813	18.838	7.8139	7.9422	8.65552		4.7065	11.0198	18.9608	12.7041	9.4779	31.4773	14.7244		15.9415	7.909	11.3083	11.3087	11.6169		10.0224	14.7864	7.759	7.9476	6.8402	1.3557	56.8361	19.845	188.972	11.794	32.6158		11.7806	13.3477	14.7066
t1 half [s]	1.0766	1.0828	9.7809	1.0978	4.3606	5.4505	6.5391	1.0979	8.6689	3.279	3.2666	3.2517	20.7737	8.824	5.4629	13.0575	5.4162	5.5051	5.99954		3.2623	7.6384	13.1426	8.8058	6.5696	21.8184	10.2062		11.0498	5.4821	7.8383	7.8386	8.0522		6.947	10.2491	5.3781	5.5089	4.7412	0.9397	39.3958	13.7555	130.992	8.175	22.6083		8.1657	9.2519	10.1938
K1 [1/s]	0.6438	0.6401	0.0709	0.6314	0.159	0.1272	0.106	0.6313	0.08	0.2114	0.2122	0.2132	0.0334	0.0786	0.1269	0.0531	0.128	0.1259	0.237356		0.2125	0.0907	0.0527	0.0787	0.1055	0.0318	0.0953167		0.0627	0.1264	0.0884	0.0884	0.091475		0.0998	0.0676	0.1289	0.1258	0.1462	0.7376	0.0176	0.0504	0.0053	0.0848	0.1464		0.0849	0.0749	0.068
I delta immobile fraction	263.04	184.24	97.77	86.22	97.14	89	77.15	120	126.54	64.05	87.92	64	48.65	210.67	94.13	104.02	91.73	117.83	112.45		132.88	109.88	156.44	112.88	123.72	149.27	130.845		128.87	124.6	85.1	120.17	114.685		651.23	513.68	1615.19	1153.94	406.79	1597.03	-1121.13	1867.96	7122.4	2011.48	1581.86		1541.74	1957.05	3333.49
FI immobile fraction [%]	76.61	78.27	53.39	76.64	65.63	44.26	55.5	76.38	58.66	59.7	58.09	39.66	41.39	77.62	65.07	83.51	56.1	89.2	64.2044		64.84	67	72.81	48.69	49.19	47.68	58.3683		60.64	60.01	49.05	54.22	55.98		33.04	44.81	68.27	53.76	22.83	71.87	27.89	66.13	68.4	63.91	52.091		37.77	56.41	73
Over-expressed TDP-43WT mCherry (Nuclear FRAP)
	N=1																			N=2										N=3						Over-expressed TDP-43WT mCherry (Nuclear FRAP)
	Dish1 Cell1	Dish1 Cell2	Dish1 Cell3	Dish1 Cell4	Dish1 Cell5	Dish2 Cell1	Dish2 Cell2	Dish2 Cell3	Dish2 Cell4	Dish2 Cell5	Dish3 Cell1	Dish3 Cell2	Dish3 Cell3	Dish3 Cell4	Dish3 Cell5	Dish4 Cell1	Dish4 Cell2	MEAN		Dish1 Cell1	Dish1 Cell2	Dish1 Cell3	Dish1 Cell4	Dish1 Cell5	Dish1 Cell6	Dish1 Cell7	Dish1 Cell8	MEAN		Dish1 Cell1	Dish1 Cell2	Dish1 Cell3	Dish1 Cell4	MEAN					MEAN	SEM	COUNT
I0	1720.94	3733.57	3470.77	3210.69	993.21	421.96	2289.5	4156.59	10333.3	3763.83	8875.23	1880.94	1602.24	40304.6	3006.05	2015.63	2820.91	5564.71		2337.46	2681.44	2242.87	3523.23	3591.22	11816.8	4363.63	3847.23	4300.48		9162.93	6973.63	9762.68	3489.33	7347.14		I0			5737.44	883.726	31
I1 mobile fraction	1450.19	2920.55	2614.65	2525.79	818.23	304.53	1729.04	3006.51	8624.1	2658.56	7204.34	1257	1313.12	37817.5	2699.83	1436.72	2294.84	4745.62		1535.96	1974.93	1542.73	2547.75	2501.78	7160.62	2936.3	3005.24	2900.66		6803.35	4775.05	7150.21	2175.35	5225.99		I1 mobile fraction			4290.76	708.745	31
F1 mobile fraction [%]	44.62	70.3	49.75	74.46	79.37	37.53	37.64	36.49	87.51	54.26	44.96	35.68	49.7	65.02	34.6	46.7	49.49	52.8282		39.8	39.87	48.08	54.81	43.94	35.68	40.03	56.19	44.8		51.45	52.39	44.47	43.39	47.925		F1 mobile fraction [%]			48.5177	2.33643	31
T1 [s]	9.456	29.2908	22.804	34.5685	20.4836	15.6997	9.3547	23.4474	48.5638	20.1145	19.0963	7.9749	14.1776	205.7	15.9705	9.4613	29.5437	31.5122		15.5486	20.0862	12.6442	14.0929	20.8549	18.2497	7.5325	17.5354	15.818		15.1482	12.5641	11.1614	14.3349	13.3021		T1 [s]			20.2108	5.69719	31
t1 half [s]	6.5544	20.3029	15.8066	23.9611	14.1982	10.8822	6.4842	16.2525	33.6618	13.9423	13.2365	5.5278	9.8272	142.581	11.0699	6.558	20.4781	14.2965		10.7775	13.9227	8.7643	9.7685	14.4555	12.6497	5.2211	12.1546	10.9642		10.4999	8.7088	7.7365	9.9362	9.22035		t1 half [s]			11.4937	1.48907	31
K1 [1/s]	0.1058	0.0341	0.0439	0.0289	0.0488	0.0637	0.1069	0.0426	0.0206	0.0497	0.0524	0.1254	0.0705	0.0049	0.0626	0.1057	0.0338	0.0588412		0.0643	0.0498	0.0791	0.071	0.048	0.0548	0.1328	0.057	0.0696		0.066	0.0796	0.0896	0.0698	0.07625		K1 [1/s]			0.0682304	0.00507194	31
I delta immobile fraction	1799.72	1233.82	2640.47	866.44	212.63	506.91	2864.06	5233.28	1230.34	2241.17	8818.27	2265.53	1328.8	-20347.8	5102.92	1639.63	2342.54	1175.22		2323.48	2977.92	1665.93	2100.61	3192.28	12908.4	4398.48	2342.94	3988.75		6419.52	4340.11	8929.84	2838.64	5632.03		I delta immobile fraction			3598.67	1301.27	31
FI immobile fraction [%]	55.38	29.7	50.25	25.54	20.63	62.47	62.36	63.51	12.49	45.74	55.04	64.32	50.3	34.98	65.4	53.3	50.51	47.1718		60.2	60.13	51.92	45.19	56.06	64.32	59.97	43.81	55.2		48.55	47.61	55.53	56.61	52.075		FI immobile fraction [%]			51.4823	2.33643	31
Figure 4
Endogenous TDP-43WT mAVIC (Nuclear DIFFUSE FRAP) Small ROI																																						Endogenous TDP-43WT mAVIC (Nuclear DIFFUSE FRAP) Small ROI
	N=1																																								MEAN	SEM	COUNT
	Dish1 Cell1	Dish1 Cell2	Dish1 Cell3																																			I0			1981.82	1113.74	3
I0	800.61	936.94	4207.91																																			I1 mobile fraction			1734.31	1103.62	3
I1 mobile fraction	555.29	707.85	3939.8																																			F1 mobile fraction [%]			56.5033	17.8631	3
F1 mobile fraction [%]	35.8	41.64	92.07																																			T1 [s]			11.7335	9.54956	3
T1 [s]	2.2413	2.1267	30.8325																																			t1 half [s]			8.13307	6.61926	3
t1 half [s]	1.5536	1.4741	21.3715																																			K1 [1/s]			0.316267	0.142102	3
K1 [1/s]	0.4462	0.4702	0.0324																																			I delta immobile fraction			549.417	444.475	3
I delta immobile fraction	995.83	991.95	-339.53																																			FI immobile fraction [%]			43.4967	17.8631	3
FI immobile fraction [%]	64.2	58.36	7.93
Endogenous TDP-43WT mAVIC (Phys. Nuclear PUNCTAE FRAP) Small ROI
	N=1								N=2															N=3							N=4							Endogenous TDP-43WT mAVIC: Phys. Nuclear puncta (No arsenite)
	Dish1 Cell1	Dish1 Cell2	Dish1 Cell3	Dish1 Cell4	Dish1 Cell5	Dish1 Cell6	MEAN		Dish1 Cell1	Dish1 Cell2	Dish1 Cell3	Dish1 Cell4	Dish1 Cell5	Dish1 Cell6	Dish1 Cell7	Dish1 Cell8	Dish2 Cell1	Dish2 Cell2	Dish2 Cell3	Dish2 Cell4	Dish2 Cell5	MEAN		Dish1 Cell1	Dish1 Cell2	Dish1 Cell3	Dish1 Cell4	Dish1 Cell5	MEAN		Dish1 Cell1	Dish1 Cell2	Dish1 Cell3	Dish1 Cell4	Dish2 Cell1	MEAN					MEAN	SEM	COUNT
I0	4974.34	13358.5	23628.6	9451.32	15087.4	30630.2	16188.4		23272.5	22272.5	33449.8	16312.5	30515.9	17060.7	14068.2	18277	13414.5	32076.4	28919	13968.3	20090.8	21822.9		24821.1	22959.9	30477.7	13334.9	13971.4	21113		2324.79	1076.45	3290.31	7630.68	1685.61	3201.57		I0			15581.5	4312.62	24
I1 mobile fraction	2944.19	6967.05	17153.8	7396.63	5913.08	28319.9	11449.1		20811.1	19746.8	27900.7	12132.6	26592.8	11974.3	9941.37	12854.8	6216.03	27180.1	19289.7	5812.59	12720.2	16397.9		16870.3	15573	23094.4	9325.79	6800.45	14332.8		2182.54	876.71	3121.12	6567.55	1691.43	2887.87		I1 mobile fraction			11266.9	2971.65	24
F1 mobile fraction [%]	46.89	27.96	43.89	33.18	51.61	79.46	47.165		58.55	34.55	70.52	27.18	78.62	54.45	41.61	88.05	25.87	93.83	46.68	27.5	60.03	54.4185		49.53	37.72	44.03	30.95	59.1	44.266		23.13	21.56	43.7	83.64	47.7	43.946		F1 mobile fraction [%]			47.4489	2.43339	24
T1 [s]	2.9984	10.2508	6.8163	3.8287	10.316	14.6967	8.15115		31.4571	3.2672	38.0865	2.7975	30.4219	14.0108	3.3844	14.35	2.8053	7.3223	8.1173	18.903	4.061	13.768		12.8992	29.5252	2.5037	2.1616	15.6168	12.5413		3.1464	11.4621	9.862	29.2568	5.2634	11.7981		T1 [s]			11.5647	1.20814	24
t1 half [s]	2.0783	7.1053	4.7247	2.6539	7.1505	10.187	5.64995		21.8044	2.2646	26.3996	1.9391	21.0869	9.7116	2.3459	9.9467	1.9445	5.0754	5.6265	13.1026	2.8148	9.54328		8.941	20.4653	1.7355	1.4983	10.8248	8.69298		2.1809	7.9449	6.8358	20.2793	3.6483	8.17784		t1 half [s]			8.01601	0.83742	24
K1 [1/s]	0.3335	0.0976	0.1467	0.2612	0.0969	0.068	0.167317		0.0318	0.3061	0.0263	0.3575	0.0329	0.0714	0.2955	0.0697	0.3565	0.1366	0.1232	0.0529	0.2462	0.162046		0.0775	0.0339	0.3994	0.4626	0.064	0.20748		0.3178	0.0872	0.1014	0.0342	0.19	0.14612		K1 [1/s]			0.170741	0.0130489	24
I delta immobile fraction	3335.31	17954.1	21934	14895	5544.42	-7321.48	9390.22		14732	37400.8	11664.1	32497.6	-7229.76	10015	13953	1744.76	17812.3	1787.46	22030.3	15324.5	8469.15	13861.6		17188.3	25710	29356.9	20809.3	4705.36	19554		7254.11	3189.82	4021.69	1284.63	1854.19	3520.89		I delta immobile fraction			11581.7	3397.73	24
FI immobile fraction [%]	53.11	72.04	56.11	66.82	48.39	20.54	52.835		41.45	65.45	29.48	72.82	21.38	45.55	58.39	11.95	74.13	6.17	53.32	72.5	39.97	45.5815		50.47	62.28	55.97	69.05	40.9	55.734		76.87	78.44	56.3	16.36	52.3	56.054		FI immobile fraction [%]			52.5511	2.43339	24
Endogenous TDP-43WT mAVIC NaASO2-induced nuclear puncta 1Hr (Nuclear FRAP)
	N=1					N=2								N=3												N=4												Endogenous TDP-43WT mAVIC Arsenite-induced nuclear puncta
	Dish1 Cell1	Dish1 Cell2	Dish1 Cell3	MEAN		Dish1 Cell1	Dish1 Cell2	Dish1 Cell3	Dish1 Cell4	Dish1 Cell5	Dish1 Cell6	MEAN		Dish1 Cell1	Dish1 Cell2	Dish1 Cell3	Dish1 Cell4	Dish1 Cell5	Dish1 Cell6	Dish1 Cell7	Dish2 Cell1	Dish2 Cell2	Dish2 Cell3	MEAN		Dish1 Cell1	Dish1 Cell2	Dish1 Cell3	MEAN												MEAN	SEM	COUNT
I0	1005.71	7274.97	2502.14	3594.27		2679.16	16678.4	2434.24	5002.51	5097.52	3994.21	5981		86290.3	12314.1	19846.6	11936.4	26302.9	17526	19146.8	8854.29	46638.7	12960.9	26181.7		10932.7	53212.5	52358	38834.4									I0			18647.8	8422.76	22
I1 mobile fraction	756.03	6395.28	2054.08	3068.46		2204.68	14682.4	1931.01	4187.91	4398.26	4148.73	5258.84		91305	8010.96	19278.1	7556.62	21532.9	14566.3	15417.6	6177.71	32292.5	7622.09	22376		8418.73	44228.7	39244.3	30630.6									I1 mobile fraction			15333.5	6680.36	22
F1 mobile fraction [%]	15.59	58.31	87.17	53.69		23.77	53.35	25.46	41.52	54.67	50.09	41.4767		60.54	73.58	54.56	40.52	44.99	54.19	56.66	26.15	73.82	32.93	51.794		24.93	86.92	77.35	63.0667									F1 mobile fraction [%]			52.5068	4.42608	22
T1 [s]	3.2744	10.7707	39.1097	17.7183		14.3204	76.6997	2.9917	13.5932	7.8636	25.6888	23.5262		67.5093	19.4649	4.6433	26.1257	7.5526	37.3855	21.3498	17.3398	14.7796	16.9384	23.3089		10.359	16.1486	23.0374	16.515									T1 [s]			20.2671	1.83597	22
t1 half [s]	2.2696	7.4657	27.1088	12.2814		9.9262	53.1642	2.0737	9.4221	5.4507	17.8061	16.3072		46.7939	13.492	3.2185	18.109	5.235	25.9136	14.7986	12.019	10.2444	11.7408	16.1565		7.1803	11.1934	15.9683	11.4473									t1 half [s]			14.0481	1.2726	22
K1 [1/s]	0.3054	0.0928	0.0256	0.141267		0.0698	0.013	0.3343	0.0736	0.1272	0.0389	0.109467		0.0148	0.0514	0.2154	0.0383	0.1324	0.0267	0.0468	0.0577	0.0677	0.059	0.07102		0.0965	0.0619	0.0434	0.0672667									K1 [1/s]			0.097255	0.017497	22
I delta immobile fraction	4094.05	4573.05	302.26	2989.79		7070.15	12837.8	5654.62	5897.99	3646.87	4134.26	6540.28		-59520.9	2875.73	16057.4	11091.8	26327.9	12315.6	11794.9	17446.5	11453.2	15527	6536.93		25354	-6654.29	11493.9	10064.6									I delta immobile fraction			6532.89	1444.13	22
FI immobile fraction [%]	84.41	41.69	12.83	46.31		76.23	46.65	74.54	58.48	45.33	49.91	58.5233		39.46	26.42	45.44	59.48	55.01	45.81	43.34	73.85	26.18	67.07	48.206		75.07	13.08	22.65	36.9333									FI immobile fraction [%]			47.4932	4.42608	22
Endogenous TDP-43WT mAVIC NaASO2 1Hr (Anisosomes FRAP)
	N=1				N=2					N=3					N=4																							Endogenous TDP-43WT mAVIC Arsenite-induced anisosomes
	Dish1 Cell1	Dish2 Cell1	MEAN		Dish1 Cell1	Dish1 Cell1	Dish2 Cell1	MEAN		Dish1 Cell1	Dish1 Cell2	Dish2 Cell1	MEAN		Dish1 Cell1	Dish1 Cell2	Dish1 Cell3	Dish1 Cell4	Dish1 Cell5	Dish1 Cell6	Dish1 Cell7	Dish1 Cell8	Dish1 Cell9	MEAN																	MEAN	SEM	COUNT
I0	1633.46	4758.7	3196.08		14686.9	22492.3	2005.24	13061.5		2713.46	2255.65	2137.14	2368.75		758.59	628.2	1602.23	939	1327.49	2630.97	1902.53	3332.65	3055.46	1797.46														I0			5105.95	2667.35	17
I1 mobile fraction	1443.16	4536.53	2989.84		11971.4	10274.7	1250.11	7832.08		2226.8	2194.34	1911.44	2110.86		591.88	551.48	878.44	796.2	724.72	1802.87	1309.75	2522.98	2878.73	1339.67														I1 mobile fraction			3568.12	1460.75	17
F1 mobile fraction [%]	42.58	63.66	53.12		45.38	24.8	10.77	26.9833		52.02	47.23	65.85	55.0333		39.1	27.53	33.08	47.31	28.25	49.29	59.17	57.97	67.75	45.4944														F1 mobile fraction [%]			45.1578	6.39888	17
T1 [s]	25.3578	64.6067	44.9823		23.0298	29.7558	5.7091	19.4982		15.1652	13.6803	31.3431	20.0629		10.3414	8.9466	8.7089	2.1895	30.8663	14.7972	18.2156	5.7124	5.1295	11.6564														T1 [s]			24.0499	7.23635	17
t1 half [s]	17.5767	44.7819	31.1793		15.963	20.6251	13.9573	16.8485		10.5117	9.4825	21.7254	13.9065		7.1681	6.2013	6.0365	10.5177	21.3949	10.2566	12.6261	3.9595	7.5555	9.52402														t1 half [s]			17.8646	4.68637	17
K1 [1/s]	0.0394	0.0155	0.02745		0.0434	0.0336	0.1752	0.0840667		0.0659	0.0731	0.0319	0.0569667		0.0967	0.1118	0.1148	0.4567	0.0324	0.0676	0.0549	0.1751	0.1949	0.144989														K1 [1/s]			0.0783681	0.0250358	17
I delta immobile fraction	1946.25	2589.43	2267.84		14411.3	31159.8	10357.4	18642.8		2053.48	2451.56	991.16	1832.07		921.86	1452.05	1777.31	886.57	1840.49	1855.14	903.66	1828.88	1370.6	1426.28														I delta immobile fraction			6042.26	4203.71	17
FI immobile fraction [%]	57.42	36.34	46.88		54.62	75.2	89.23	73.0167		47.98	52.77	34.15	44.9667		60.9	72.47	66.92	52.69	71.75	50.71	40.83	42.03	32.25	54.5056														FI immobile fraction [%]			54.8422	6.39888	17
Figure 6J
Endogenous TDP-43WT mCherry (Nuclear FRAP)
	N=1																				N=2								N=3							Endogenous TDP-43WT mCherry (Nuclear FRAP)
	Dish1 Cell1	Dish1 Cell2	Dish1 Cell3	Dish1 Cell4	Dish2 Cell1	Dish2 Cell2	Dish2 Cell3	Dish2 Cell4	Dish3 Cell1	Dish3 Cell2	Dish3 Cell3	Dish3 Cell4	Dish4 Cell1	Dish4 Cell2	Dish4 Cell3	Dish4 Cell4	Dish5 Cell1	Dish5 Cell2	MEAN		Dish1 Cell1	Dish1 Cell2	Dish1 Cell3	Dish2 Cell1	Dish2 Cell2	Dish2 Cell3	MEAN		Dish1 Cell1	Dish1 Cell2	Dish1 Cell3	Dish1 Cell4	MEAN						MEAN	SEM	COUNT(
I0	127.2	77.43	121.68	37.41	79.1	175.64	106.99	69.89	127.75	81.4	110.6	126.63	118.51	119.35	104.59	52.01	93.15	57.18	99.2506		80.04	117.57	91.72	176.5	190.07	215.51	145.235		145.97	114.35	111.09	159.34	132.688			I0			125.724	13.7235	28
I1 mobile fraction	80.3	51.16	85.36	26.28	50.87	112.09	61.86	37.1	89.17	43.23	63.43	97.38	68.89	60.74	50.54	20.54	71.76	14.26	60.2756		72.07	54.12	58.41	118.96	127.79	163.79	99.19		83.65	83.02	88.39	101.47	89.1325			I1 mobile fraction			82.866	11.6624	28
F1 mobile fraction [%]	23.39	21.73	46.61	23.36	34.37	55.74	44.5	23.62	41.34	40.3	41.91	60.34	58.61	22.38	34.93	16.49	43.9	10.8	35.7956		35.16	33	27.19	51.31	50.81	52.32	41.6317		39.36	39.99	50.95	45.78	44.02			F1 mobile fraction [%]			40.4824	2.44274	28
T1 [s]	1.5532	1.5621	14.1108	1.5838	6.2911	7.8634	9.434	1.584	12.5066	4.7306	4.7127	4.6912	29.9701	12.7304	7.8813	18.838	7.8139	7.9422	8.65552		4.7065	11.0198	18.9608	12.7041	9.4779	31.4773	14.7244		15.9415	7.909	11.3083	11.3087	11.6169			T1 [s]			11.6656	1.7521	28
t1 half [s]	1.0766	1.0828	9.7809	1.0978	4.3606	5.4505	6.5391	1.0979	8.6689	3.279	3.2666	3.2517	20.7737	8.824	5.4629	13.0575	5.4162	5.5051	5.99954		3.2623	7.6384	13.1426	8.8058	6.5696	21.8184	10.2062		11.0498	5.4821	7.8383	7.8386	8.0522			t1 half [s]			8.08598	1.21447	28
K1 [1/s]	0.6438	0.6401	0.0709	0.6314	0.159	0.1272	0.106	0.6313	0.08	0.2114	0.2122	0.2132	0.0334	0.0786	0.1269	0.0531	0.128	0.1259	0.237356		0.2125	0.0907	0.0527	0.0787	0.1055	0.0318	0.0953167		0.0627	0.1264	0.0884	0.0884	0.091475			K1 [1/s]			0.141382	0.0479994	28
I delta immobile fraction	263.04	184.24	97.77	86.22	97.14	89	77.15	120	126.54	64.05	87.92	64	48.65	210.67	94.13	104.02	91.73	117.83	112.45		132.88	109.88	156.44	112.88	123.72	149.27	130.845		128.87	124.6	85.1	120.17	114.685			I delta immobile fraction			119.327	5.79519	28
FI immobile fraction [%]	76.61	78.27	53.39	76.64	65.63	44.26	55.5	76.38	58.66	59.7	58.09	39.66	41.39	77.62	65.07	83.51	56.1	89.2	64.2044		64.84	67	72.81	48.69	49.19	47.68	58.3683		60.64	60.01	49.05	54.22	55.98			FI immobile fraction [%]			59.5176	2.44274	28
Endogenous TDP-43WT mCherry + Over-expressed TDP-43dNLS/2KQ mGFP (Nuclear FRAP)
	N=1									N=2					N=3																					Endogenous TDP-43WT mCherry + Over-expressed TDP-43dNLS/2KQ mGFP (Nuclear FRAP)
	Dish1 Cell1	Dish1 Cell2	Dish1 Cell3	Dish1 Cell4	Dish2 Cell1	Dish2 Cell2	Dish2 Cell3	MEAN		Dish1 Cell1	Dish1 Cell2	Dish1 Cell3	MEAN		Dish1 Cell1	Dish1 Cell2	Dish1 Cell3	Dish2 Cell1	Dish2 Cell2	Dish2 Cell3	Dish2 Cell4	Dish3 Cell1	Dish3 Cell2	Dish3 Cell3	Dish3 Cell4	MEAN													MEAN	SEM	COUNT
I0	855.72	1444.3	916.91	916.91	846.52	1323.47	1367.79	913.556		30.79	108.02	105.82	81.5433		261.46	362.19	312.27	218.18	253.85	450.82	161.74	470.58	142.04	484.45	307.13	311.337										I0			435.479	248.072	21
I1 mobile fraction	695.88	884.09	457.28	457.28	668.72	994.72	960.2	386.196		17.58	56.7	67.26	47.18		114.34	209.7	266.91	125.52	166.19	392.6	106.52	246.56	87.64	289.06	126.45	193.772										I1 mobile fraction			209.049	98.1633	21
F1 mobile fraction [%]	46.28	43.72	29.88	29.88	38.09	50.95	49.78	26.6663		22.02	28.33	73.74	41.3633		21.65	41.87	79.8	48.47	54.64	72.51	58.71	43.71	40.82	43.03	48.97	50.38										F1 mobile fraction [%]			39.4699	6.9107	21
T1 [s]	9.6804	9.0831	6.5753	6.5753	10.839	29.5831	12.4124	10.2494		1.5748	3.3997	36.637	13.8705		6.3616	4.7687	49.2628	7.9567	15.7963	31.7465	6.3363	6.3283	4.7785	3.121	4.8141	12.8428										T1 [s]			12.3209	1.0774	21
t1 half [s]	6.7099	6.2959	4.5576	4.5576	7.513	20.5054	8.6036	4.24766		1.0915	2.3565	25.3948	9.61427		4.4095	3.3054	34.1464	5.5151	10.9492	22.005	4.392	4.3864	3.3122	2.1633	3.3368	8.90194										t1 half [s]			7.58796	1.68276	21
K1 [1/s]	0.1033	0.1101	0.1521	0.1521	0.0923	0.0338	0.0806	507.563		0.635	0.2941	0.0273	0.3188		0.1572	0.2097	0.0203	0.1257	0.0633	0.0315	0.1578	0.158	0.2093	0.3204	0.2077	0.150991										K1 [1/s]			169.344	169.109	21
I delta immobile fraction	807.82	1138.04	1072.96	1072.96	1086.98	957.59	968.81	536.899		62.26	143.44	23.95	76.55		413.7	291.09	-67.56	133.42	137.95	148.83	74.91	317.46	127.08	382.69	131.75	190.12										I delta immobile fraction			267.856	138.459	21
FI immobile fraction [%]	53.72	56.28	70.12	70.12	61.91	49.05	50.22	58.7743		77.98	71.67	26.26	58.6367		78.35	58.13	20.2	51.53	45.36	27.49	41.29	56.29	59.18	56.97	51.03	49.62										FI immobile fraction [%]			55.677	3.02875	21
Endogenous TDP-43WT mCherry + Over-expressed TDP-43dNLS/2KQ mGFP (Cytoplasmic FRAP)
	N=1												N=2							N=3																Endogenous TDP-43WT mCherry + Over-expressed TDP-43dNLS/2KQ mGFP (Cytoplasmic FRAP)
	Dish1 Cell1	Dish1 Cell2	Dish1 Cell3	Dish2 Cell1	Dish2 Cell2	Dish2 Cell3	Dish3 Cell1	Dish3 Cell2	Dish4 Cell1	Dish5 Cell1	MEAN		Dish1 Cell1	Dish1 Cell2	Dish1 Cell3	Dish1 Cell4	Dish1 Cell5	MEAN		Dish1 Cell1	Dish1 Cell2	Dish2 Cell1	Dish2 Cell2	MEAN															MEAN	SEM	COUNT
I0	-44.96	151.68	-55.3	62.75	78.5	236.34	-54.33	70.54	215.63	29.18	69.003		40.09	36.97	44.66	90.72	28.36	48.16		740.99	324.14	20.5	256	335.408												I0			150.857	92.4713	19
I1 mobile fraction	44.98	110.22	76.07	96.77	30.21	207.11	19.67	40.64	237.1	43.45	90.622		31.59	29.07	33.88	72.4	18.02	36.992		737.1	222.76	71.64	245.54	327.334												I1 mobile fraction			151.649	89.1961	19
F1 mobile fraction [%]	1.66	22.32	0.9	6.31	1.58	7.57	1.3	2.13	24.02	9.42	7.721		14.59	9.95	8.1	7.95	3.56	8.83		7.91	2.13	3.67	6.32	5.0075												F1 mobile fraction [%]			7.18617	1.1354	19
T1 [s]	6.571	6.7779	1.3023	22.1288	1.1279	38.9086	1.1192	8.8874	38.8992	4.6411	13.0363		15.862	13.6842	21.7521	19.2596	5.6521	15.242		72.4501	49.7386	5.697	22.9167	21.3541												T1 [s]			16.5441	2.48782	19
t1 half [s]	4.5547	4.6981	0.9027	15.3385	0.7818	26.9694	0.7758	6.1603	26.9628	3.217	9.03611		10.9947	9.4852	15.0774	13.3497	3.9178	10.565		50.2186	34.4762	3.9489	15.8846	31.9163												t1 half [s]			17.1725	7.38513	19
K1 [1/s]	0.1522	0.1475	0.7679	0.0452	0.8866	0.0257	0.8935	0.1125	0.0257	0.2155	0.32723		0.063	0.0731	0.046	0.0519	0.1769	0.08218		0.0138	0.0201	0.1755	0.0436	13.0977												K1 [1/s]			4.50236	4.29823	19
I delta immobile fraction	2667.2	383.51	8330.14	1437.35	1883.9	2529.24	1498.58	1865.68	749.98	417.74	2176.33		184.89	262.93	384.53	838.55	487.9	431.76		8586.67	10252.5	1878.91	3641.07	3044.92												I delta immobile fraction			1884.34	768.352	19
FI immobile fraction [%]	98.34	77.68	99.1	93.69	98.42	92.43	98.7	97.87	75.98	90.58	92.279		85.41	90.05	91.9	92.05	96.44	91.17		92.09	97.87	96.33	93.68	3092.38												FI immobile fraction [%]			1091.94	1000.22	19
Figure 6K
Endogenous TDP-43WT mCherry (Nuclear FRAP)
	N=3						N=4												N=5									Endogenous TDP-43WT mCherry (Nuclear FRAP)
	Dish1 Cell1	Dish1 Cell2	Dish1 Cell3	Dish1 Cell4	MEAN		Dish1 Cell1	Dish1 Cell2	Dish1 Cell3	Dish1 Cell4	Dish1 Cell5	Dish1 Cell6	Dish1 Cell7	Dish1 Cell8	Dish1 Cell9	Dish1 Cell10	MEAN		Dish1 Cell1	Dish1 Cell2	Dish1 Cell3	Dish1 Cell4	Dish1 Cell5	MEAN							MEAN	SEM	COUNT
I0	145.97	114.35	111.09	159.34	132.688		2473.28	1518.52	1466.61	2197.6	2809.09	1813.66	3964.2	1833.78	-775.49	1734.97	1903.62		3363.17	2402.27	2427.63	5013.99	1557.42	2952.9				I0			1663.07	822.961	19
I1 mobile fraction	83.65	83.02	88.39	101.47	89.1325		1319.98	632.58	750.79	992.54	1375	624.97	2898.97	956.71	-3291.22	1135.74	739.606		2539.9	1512.54	1233.03	2518.94	850.16	1730.91				I1 mobile fraction			853.218	477.334	19
F1 mobile fraction [%]	39.36	39.99	50.95	45.78	44.02		66.96	55.19	31.73	46.24	77.17	28.13	72.11	33.87	31.6	36.09	47.909		62.23	43.59	27	43.2	25.47	40.298				F1 mobile fraction [%]			44.0757	2.19728	19
T1 [s]	15.9415	7.909	11.3083	11.3087	11.6169		10.0224	14.7864	7.759	7.9476	6.8402	1.3557	56.8361	19.845	188.972	11.794	32.6158		11.7806	13.3477	14.7066	2.4352	13.2622	11.1065				T1 [s]			18.4464	7.08626	19
t1 half [s]	11.0498	5.4821	7.8383	7.8386	8.0522		6.947	10.2491	5.3781	5.5089	4.7412	0.9397	39.3958	13.7555	130.985	8.175	22.6076		8.1657	9.2519	10.1938	1.6879	9.1927	7.6984				t1 half [s]			12.7861	4.91182	19
K1 [1/s]	0.0627	0.1264	0.0884	0.0884	0.091475		0.0998	0.0676	0.1289	0.1258	0.1462	0.7376	0.0176	0.0504	0.0053	0.0848	0.1464		0.0849	0.0749	0.068	0.4106	0.0754	0.14276				K1 [1/s]			0.126878	0.0177328	19
I delta immobile fraction	128.87	124.6	85.1	120.17	114.685		651.23	513.68	1615.19	1153.94	406.79	1597.03	-1121.13	1867.96	7122.4	2011.48	1581.86		1541.74	1957.05	3333.49	3312.52	2487.74	2526.51				I delta immobile fraction			1407.68	701.659	19
FI immobile fraction [%]	60.64	60.01	49.05	54.22	55.98		33.04	44.81	68.27	53.76	22.83	71.87	27.89	66.13	68.4	63.91	52.091		37.77	56.41	73	56.8	74.53	59.702				FI immobile fraction [%]			55.9243	2.19728	19
Endogenous TDP-43WT mCherry + Over-expressed TDP-432KQ mGFP (Nuclear FRAP)
	N=1												N=2						N=3									Endogenous TDP-43WT mCherry + Over-expressed TDP-432KQ mGFP (Nuclear FRAP)
	Dish1 Cell1	Dish1 Cell2	Dish1 Cell3	Dish1 Cell4	Dish1 Cell5	Dish1 Cell6	Dish2 Cell1	Dish2 Cell2	Dish2 Cell3	Dish2 Cell4	MEAN		Dish1 Cell1	Dish1 Cell2	Dish2 Cell1	Dish2 Cell2	MEAN		Dish1 Cell1	Dish1 Cell2	Dish1 Cell3	Dish1 Cell4	Dish2 Cell1	Dish2 Cell2	MEAN						MEAN	SEM	COUNT
I0	789.82	2737.59	1221.3	7892.86	4045.26	8018.79	21451.1	10884.2	11795.9	1970.75	7080.76		3387.81	2123.18	325.58	370.31	1551.72		209.23	783.26	1017.98	2133.86	1321.71	932.13	1066.36			I0			3232.95	1929	20
I1 mobile fraction	-2.08	2131.67	422.7	8625.27	2911.61	8160.49	23464.1	11877.1	11863.3	1241.39	7069.56		3760.79	2172.61	300.37	277.07	1627.71		163.79	651.45	815.87	2287.95	1118.56	567.54	934.193			I1 mobile fraction			3210.49	1939.89	20
F1 mobile fraction [%]	0.03	9.91	2.39	32.14	19.21	69.12	46.68	33.36	25.67	3.03	24.154		13.61	9.89	1.7	6.45	7.9125		2.24	5.66	2.22	14.58	4.46	3.33	5.415			F1 mobile fraction [%]			12.4938	5.87449	20
T1 [s]	0.6021	8.5844	15.5413	62.928	10.3811	46.0663	73.6725	36.3045	137.611	14.1607	40.5852		65.4829	74.3049	3.2669	18.9263	40.4952		4.5811	14.6542	86.9765	67.1177	8.0625	11.9134	32.2176			T1 [s]			37.766	2.77433	20
t1 half [s]	0.4173	5.9502	10.7724	43.6184	7.1957	31.9307	51.0659	25.1644	95.3844	9.8154	28.1315		45.3893	51.5042	2.2645	13.1187	28.0692		3.1754	10.1575	60.2875	46.5224	5.5885	8.2578	22.3315			t1 half [s]			26.1774	1.92302	20
K1 [1/s]	1.6609	0.1165	0.0643	0.0159	0.0963	0.0217	0.0136	0.0275	0.0073	0.0706	0.20946		0.0153	0.0135	0.3061	0.0528	0.096925		0.2183	0.0682	0.0115	0.0149	0.124	0.0839	0.0868			K1 [1/s]			0.131062	0.039308	20
I delta immobile fraction	6883.87	19380.3	17284.8	18211	12242.8	3646.11	26801.4	23723	34348.9	39773.6	20229.6		23879.4	19798.2	17377.7	4015.75	16267.7		7154.02	10848.8	35927	13404.9	23975.2	16451.7	17960.3			I delta immobile fraction			18152.5	1147.72	20
FI immobile fraction [%]	99.97	90.09	97.61	67.86	80.79	30.88	53.32	66.64	74.33	96.97	75.846		86.39	90.11	98.3	93.55	92.0875		97.76	94.34	97.78	85.42	95.54	96.67	94.585			FI immobile fraction [%]			87.5062	5.87449	20
Endogenous TDP-43WT mCherry + Over-expressed TDP-432KQ mGFP (Anisosomes FRAP)
	N=1								N=2				N=3															Endogenous TDP-43WT mCherry + Over-expressed TDP-432KQ mGFP (Anisosomes FRAP)
	Dish1 Cell1	Dish1 Cell2	Dish1 Cell3	Dish2 Cell1	Dish2 Cell2	Dish2 Cell3	MEAN		Dish1 Cell1	Dish1 Cell2	MEAN		Dish1 Cell1	Dish1 Cell2	Dish1 Cell3	Dish1 Cell4	Dish1 Cell5	MEAN													MEAN	SEM	COUNT
I0	1875.09	2203.03	13138	2819.01	1183.19	3680.28	5205.11		-1325.37	2681.37	2681.37		9932.8	8777.07	12449	8827.97	9028.66	9803.1										I0			5896.53	2084.73	13
I1 mobile fraction	454.85	1092.06	10935.4	2367.98	918.57	2911.72	4283.42		-5146.7	1729.28	1729.28		8538.79	6659.43	8396.06	8213.66	6401.03	7641.79										I1 mobile fraction			4551.5	1712.05	13
F1 mobile fraction [%]	13.77	53.52	65.32	99.62	47.55	38.15	62.66		36.68	48.21	48.21		85.99	59.18	59.13	80.35	64.03	69.736										F1 mobile fraction [%]			60.202	6.33439	13
T1 [s]	4.9846	2.8773	19.6907	0.9887	2.2496	1.1911	6.03003		92.9401	5.9461	5.9461		10.1224	1.9842	6.612	46.3224	11.3188	15.272										T1 [s]			9.08269	3.09473	13
t1 half [s]	3.4551	1.9944	13.6485	0.6853	1.5593	0.8256	4.17968		64.4211	4.1215	4.1215		7.0163	1.3753	4.5831	32.1083	7.8456	10.5857										t1 half [s]			6.29563	2.14511	13
K1 [1/s]	0.2006	0.3475	0.0508	1.0114	0.4445	0.8396	0.586575		0.0108	0.1682	0.1682		0.0988	0.504	0.1512	0.0216	0.0883	0.17278										K1 [1/s]			0.309185	0.138701	13
I delta immobile fraction	2847.36	948.48	5806.84	-9.07	1013.4	4720.27	2882.86		8883.91	1857.66	1857.66		1390.74	4592.66	5802.85	-2008.33	3595.16	2674.62										I delta immobile fraction			2471.71	312.856	13
FI immobile fraction [%]	86.23	46.48	34.68	0.38	52.45	61.85	37.34		63.32	51.79	51.79		14.01	40.82	40.87	19.65	35.97	30.264										FI immobile fraction [%]			39.798	6.33439	13
										13.6485	0.6853	1.5593	0.8256	4.1215	7.0163	1.3753	4.5831	32.1083	7.8456
[truncated: 11 more columns]
