# Supplementary material for: Aggregation-prone TDP-43 sequesters and drives pathological transitions of free nuclear TDP-43
Source: Cell Mol Life Sci. 2023 Mar 17;80(4):95. doi: 10.1007/s00018-023-04739-2 (PMC10023653; doi:10.1007/s00018-023-04739-2)
Supplement: Supplementary file 2 — Supplementary file2 (XLSX 79 KB) [file 18_2023_4739_MOESM2_ESM.xlsx]

## Sheet: replicate #2
		Figure			5H	S6H	5G	S6G		5M	5N	S6C		5J	5I								5C	5D										5C MEAN	5D/F MEAN	5F MEAN		5E		5K	5L	5K MEAN	5L MEAN
Biologically Independent Repeat #	Metadata_Image	Metadata_Variant	Variant name		Math_pctg_Tfcd_cells_w_puncta	Math_pctg_Tfcd_cells_w_puncta_seq_endTDP	Math_pctg_Tfcd_cells_w_inclu	Math_pctg_Tfcd_cells_w_inclu_seq_endTDP		Math_pctg_Inclusions_endogTDPmCh_pos	Math_pctg_puncta_endogTDPmCh_pos	Math_percentage_Allnuclei_tfcd		Mean_Tfcd_cells_Children_cytomuts_punc_rmvincl_Count	Mean_Tfcd_cells_Children_inclusions_Count		Mean_Inclusion_within_Tfcdcell_Intensity_IntegratedIntensity_endogTDPmCh		Mean_puncta_within_Tfcdcell_Intensity_IntegratedIntensity_endogTDPmCh		Totals: Inclu + punc	Ave GFPctrl Total	Total Nuclear endogTDPmCh	Diffuse Nuclear endogTDPmCh	Seq'd endogTDPmCh	% of total Diffuse	% of total SEQ	Mean % Diffuse	Mean % SEQ		TOTAL Rel GFPctrl Total	DIFF Rel GFPctrl Total	SEQ Rel GFPctrl Total	Mean TOTAL Rel GFP	Mean DIFF Rel GFP	Mean SEQ Rel GFP		Mean_Tfcd_cells_Intensity_IntegratedIntensity_oeTDPgfp		Mean_Tfcd_cells_Mean_inclusions_AreaShape_Area	Mean_Tfcd_cells_Mean_puncta_rmvincl_AreaShape_Area	Mean_Tfcd_cells_Mean_inclusions_AreaShape_Area	Mean_Tfcd_cells_Mean_puncta_rmvincl_AreaShape_Area
1	A	34	GFP		0.372093	0.255814	0.255814	0.186047		0.529412	0.485294	0.530864		1.5814	0.395349						0	493.8	499.213	497.884		0.997338	0	0.977688	0		1.01096	1.00827	0	1.02205	1	0		2552.57				#DIV/0!	#DIV/0!
1	B	34	GFP		0.415094	0.283019	0.150943	0.0754717		0.545455	0.480769	0.6625		1.96226	0.207547						0		472.984	427.52		0.903879	0				0.957844	0.865776	0					2611.19
1	C	34	GFP		0.589286	0.321429	0.375	0.160714		0.315789	0.272222	0.622222		3.21429	0.678571						0		480.619	462.744		0.962809	0				0.973306	0.937108	0					3397.62
1	D	34	GFP		0.311111	0.155556	0.266667	0.111111		0.4	0.369565	0.54878		1.02222	0.333333						0		514.834	513.341		0.9971	0				1.0426	1.03957	0					1797.84
1	E	34	GFP		0.22	0.12	0.08	0.04		0.285714	0.28	0.625		1	0.14						0		460.533	458.415		0.995402	0				0.932629	0.928341	0					1934.13
1	F	34	GFP		0.37037	0.111111	0.259259	0.111111		0.4	0.410256	0.346154		1.44444	0.37037						0		565.097	548.625		0.97085	0				1.14438	1.11103	0					2110.68
1	G	34	GFP		0.225806	0.0645161	0.0645161	0		0	0.16	0.336957		0.806452	0.16129						0		540.602	549.515		1.01649	0				1.09478	1.11283	0					2007.86
1	H	34	GFP		0.16	0	0.04	0		0	0.142857	0.510204		0.28	0.08						0		503.621	492.357		0.977635	0				1.01989	0.997078	0					1225.68
1	A	35	WT		0.5	0.461538	0.269231	0.269231		1	1.17127	0.309524		6.96154	0.346154		122.356		2.6913		125.048		377.291	329.778	125.048	0.874068	0.331435	0.831859	0.328384		0.764057	0.667838	0.253235	0.72225	0.599017	0.23579		1196.69		710.556	21.7624	712.313	23.8686
1	B	35	WT		0.583333	0.583333	0.222222	0.222222		1	1.16727	0.378947		7.63889	0.416667		95.2858		2.9467		98.2325		299.684	267.264	98.2325	0.89182	0.327787				0.606893	0.54124	0.198932					1042.36		518.769	23.4291
1	C	35	WT		0.5	0.452381	0.261905	0.261905		0.944444	1.1434	0.456522		6.30952	0.428571		135.467		3.1913		138.658		393.289	319.624	138.658	0.812696	0.352561				0.796454	0.647274	0.280799					1032.95		792.056	25.0415
1	D	35	WT		0.634146	0.609756	0.414634	0.414634		0.971429	0.867713	0.546667		10.878	0.853659		77.4191		3.16831		80.5874		370.928	286.322	80.5874	0.771909	0.217259				0.75117	0.579834	0.163198					1475.12		453.343	22.861
1	E	35	WT		0.657143	0.6	0.428571	0.4		0.913043	0.983936	0.5		7.11429	0.657143		108.348		3.03596		111.384		397.509	320.381	111.384	0.805972	0.280206				0.804999	0.648807	0.225566					1295.02		713.217	23.2048
1	F	35	WT		0.647059	0.617647	0.441176	0.441176		0.857143	1.10849	0.465753		6.23529	1.02941		145.441		4.03875		149.48		362.099	271.404	149.48	0.749529	0.412815				0.733291	0.549623	0.302714					1780.56		1094.29	23.7123
1	G	35	WT		0.636364	0.636364	0.333333	0.30303		0.933333	0.872054	0.622642		9	0.454545		127.22		3.3286		130.549		311.881	260.534	130.549	0.835365	0.418586				0.631593	0.527611	0.264376					1239.96		855.733	25.4579
1	H	35	WT		0.435897	0.410256	0.179487	0.153846		0.923077	0.966216	0.5		3.79487	0.333333		94.32		3.20644		97.5264		340.497	311.049	97.5264	0.913514	0.286424				0.689544	0.629908	0.197502					849.811		560.538	25.4797
1	A	38	∆NLS		0.648649	0.459459	0.378378	0.216216		0.391304	0.493213	0.276119		5.97297	0.621622		92.3459		2.09606		94.4419		373.629	369.157	94.4419	0.98803	0.252769	0.983469	0.229574		0.75664	0.747583	0.191255	0.728422	0.718789	0.147487		1275.17		590.565	28.448	505.774	22.7333
1	B	38	∆NLS		0.416667	0.333333	0.166667	0.166667		1	0.774194	0.190476		2.58333	0.166667		104.224		2.10299		106.327		185.101	173.515	106.327	0.937407	0.574426				0.37485	0.351387	0.215324					1078.86		529.5	22.1935
1	C	38	∆NLS		0.107143	0.107143	0.142857	0.107143		0.6	1.66667	0.358974		0.107143	0.178571		60.8709		1.09099		61.9619		230.86	229.003	61.9619	0.991955	0.268395				0.467518	0.463756	0.12548					837.879		451	13.3333
1	D	38	∆NLS		0.547619	0.285714	0.166667	0.0714286		0.272727	0.234043	0.451613		3.35714	0.261905		29.7453		1.31693		31.0622		317.856	316.803	31.0622	0.996686	0.0977242				0.643693	0.64156	0.0629044					1100.75		418.364	24.7589
1	E	38	∆NLS		0.488889	0.222222	0.377778	0.177778		0.407407	0.516393	0.529412		2.71111	0.6		46.3636		1.86278		48.2263		454.294	452.684	48.2263	0.996455	0.106157				0.919995	0.916734	0.0976637					1241.44		433.852	26.9672
1	F	38	∆NLS		0.695652	0.478261	0.434783	0.130435		0.277778	0.369231	0.267442		5.65217	0.782609		41.7147		1.65488		43.3696		322.128	314.675	43.3696	0.976862	0.134635				0.652345	0.637251	0.0878282					1573.2		434.889	22.8385
1	G	38	∆NLS		0.861111	0.722222	0.638889	0.416667		0.458333	0.452174	0.439024		9.58333	1.33333		77.0795		2.00451		79.084		523.958	516.257	79.084	0.985302	0.150936				1.06107	1.04548	0.160154					2764.82		620.021	25.4696
1	H	38	∆NLS		0.333333	0.166667	0.166667	0.166667		1	2.57143	0.107143		1.16667	0.166667		115.21		2.95057		118.161		469.734	467.411	118.161	0.995055	0.251549				0.951264	0.94656	0.239289					1155.77		568	17.8571
1	A	39	4FL		1	0.984127	0.222222	0.222222		1	0.985263	0.525		15.0794	0.380952		126.683		9.78303		136.466		487.192	204.028	136.466	0.418783	0.280108	0.452776	0.348211		0.986618	0.413178	0.276359	1.17545	0.532767	0.404116		504.503		231.458	25.1947	348.834	21.8535
1	B	39	4FL		1	1	0.176471	0.176471		1	0.988235	0.326923		22.5	0.205882		205.224		8.76393		213.988		569.823	332.126	213.988	0.582858	0.375535				1.15395	0.672591	0.43335					579.475		329	20.3033
1	C	39	4FL		1	1	0.235294	0.235294		1	0.985216	0.414634		18.5686	0.392157		140.956		9.47842		150.434		588.117	258.829	150.434	0.440098	0.25579				1.191	0.524158	0.304646					595.316		323.1	22.7518
1	D	39	4FL		1	1	0.226415	0.226415		1	0.978241	0.646341		20.8113	0.377358		234.407		9.09791		243.505		629.023	269.764	243.505	0.428862	0.387117				1.27384	0.546302	0.493125					675.631		437.85	22.0118
1	E	39	4FL		1	1	0.133333	0.133333		1	0.998333	0.340909		20	0.133333		211.534		8.44848		219.982		646.208	320.983	219.982	0.496717	0.34042				1.30864	0.650025	0.445488					460.109		309.25	18.1033
1	F	39	4FL		1	0.97619	0.190476	0.190476		1	0.964341	0.368421		15.3571	0.333333		154.479		9.73852		164.218		565.837	215.844	164.218	0.381459	0.290221				1.14588	0.437107	0.332559					518.568		342.429	22.8
1	G	39	4FL		1	1	0.227273	0.227273		1	0.991576	0.435644		18.8864	0.409091		142.902		10.209		153.111		650.657	273.605	153.111	0.420506	0.235317				1.31765	0.554081	0.310066					609.456		316.833	22.9675
1	H	39	4FL		1	1	0.113636	0.113636		1	0.949195	0.55		18.3409	0.181818		306.422		8.29221		314.714		506.638	229.466	314.714	0.45292	0.621182				1.026	0.464695	0.637331					525.696		500.75	20.6952
1	A	40	2KQ		1	1	0.26087	0.26087		1	0.986679	0.560976		15.2319	0.333333		241.552		8.87699		250.429		541.846	275.471	250.429	0.508394	0.462178	0.490734	0.3772		1.0973	0.55786	0.507147	1.12352	0.550702	0.419314		571.035		458.391	22.7031	423.397	21.5486
1	B	40	2KQ		1	1	0.357143	0.357143		1	0.981013	0.518519		22.5714	0.428571		225.722		7.95683		233.678		563.134	280.485	233.678	0.49808	0.414961				1.14041	0.568014	0.473225					762.757		428.944	22.5021
1	C	40	2KQ		0.964286	0.964286	0.392857	0.392857		1	0.967118	0.27451		18.4643	0.678571		146.599		6.92728		153.526		540.788	270.451	153.526	0.500106	0.283894				1.09515	0.547693	0.310908					684.806		346.947	20.2863
1	D	40	2KQ		0.977273	0.954545	0.318182	0.318182		1	0.936068	0.666667		18.8409	0.340909		183.489		8.99184		192.481		518.957	249.526	192.481	0.480822	0.3709				1.05094	0.505318	0.389795					667.2		453.6	23.7455
1	E	40	2KQ		0.969697	0.939394	0.348485	0.348485		1	0.9806	0.634615		17.1818	0.439394		211.359		6.97854		218.337		445.805	207.577	218.337	0.465623	0.48976				0.902803	0.420366	0.442157					657.494		439.586	22.7928
1	F	40	2KQ		1	1	0.297297	0.297297		1	0.965101	0.569231		20.1351	0.405405		242.679		5.76961		248.449		632.448	306.195	248.449	0.484143	0.392836				1.28078	0.620079	0.503136					617.82		517.467	15.6819
1	G	40	2KQ		1	1	0.225806	0.225806		1	0.97026	0.274336		17.3548	0.322581		178.398		6.07739		184.475		574.75	348.608	184.475	0.606539	0.320966				1.16393	0.70597	0.373583					480.902		346.6	16.7658
1	H	40	2KQ		1	1	0.4	0.4		1	0.980983	0.321101		18.0286	0.714286		165.68		9.40143		175.081		620.627	237.182	175.081	0.382165	0.282104				1.25684	0.48032	0.354558					838.21		395.64	27.9113
1	A	43	∆NLS/4FL		1	1	0.2	0.2		1	0.253012	0.0505051		16.6	0.4		53.5035		1.50134		55.0048		584.323	580.002	55.0048	0.992604	0.0941343	0.949656	0.237096		1.18332	1.17457	0.111391	1.10999	1.05679	0.256808		922.423		242.5	23.4096	541.385	24.2927
1	B	43	∆NLS/4FL		0.9	0.65	0.4	0.4		1	0.213389	0.25641		11.95	0.45		153.651		2.1157		155.766		585.849	562.062	155.766	0.959397	0.265881				1.18641	1.13824	0.315444					1103.59		715.667	24.0544
1	C	43	∆NLS/4FL		0.894737	0.684211	0.368421	0.315789		0.875	0.3	0.184466		8.94737	0.421053		75.3882		2.23312		77.6213		571.596	558.99	77.6213	0.977946	0.135798				1.15755	1.13202	0.157192					877.045		431.875	31.6471
1	D	43	∆NLS/4FL		1	1	0.411765	0.352941		0.888889	0.277978	0.217949		16.2941	0.529412		127.855		2.16794		130.023		618.343	580.432	130.023	0.93869	0.210276				1.25221	1.17544	0.26331					1318.6		494.889	26.7401
1	E	43	∆NLS/4FL		0.875	0.583333	0.541667	0.5		0.9	0.198738	0.380952		13.2083	0.833333		146.353		0.908062		147.262		428.113	380.476	147.262	0.888727	0.343978				0.866977	0.770506	0.298221					1267.78		632	15.6341
1	F	43	∆NLS/4FL		0.916667	0.555556	0.444444	0.361111		0.826087	0.241176	0.336449		14.1667	0.638889		137.739		1.68386		139.422		485.251	470.605	139.422	0.969817	0.28732				0.982687	0.953027	0.282346					1077		541.348	21.9647
1	G	43	∆NLS/4FL		0.92	0.68	0.48	0.44		0.833333	0.318841	0.333333		11.04	0.72		160.266		1.98435		162.251		609.578	586.653	162.251	0.962393	0.266169				1.23446	1.18804	0.328576					1316.5		714.278	26.4601
1	H	43	∆NLS/4FL		1	0.868421	0.421053	0.421053		0.92	0.395864	0.603175		17.8158	0.657895		144.551		2.59606		147.147		501.847	455.515	147.147	0.907677	0.293211				1.0163	0.922468	0.297989					1272.34		558.52	24.4313
1	A	44	∆NLS/2KQ		0.772727	0.272727	0.272727	0.181818		0.666667	0.0985915	0.222222		9.68182	0.272727		189.943		1.08321		191.026		419.427	388.941	191.026	0.927315	0.455446	0.96648	0.373983		0.849386	0.787649	0.386849	0.74078	0.716338	0.269992		1048.69		775.667	20.2394	657.995	21.2466
1	B	44	∆NLS/2KQ		0.8125	0.5625	0.0625	0.0625		1	0.251908	0.253968		8.1875	0.0625		211.643		1.63672		213.28		338.838	325.792	213.28	0.961499	0.629444				0.686184	0.659765	0.431915					801.008		755	25.6565
1	C	44	∆NLS/2KQ		0.8	0.4	0.2	0		0	0.0993377	0.294118		15.1	0.5		46.016		1.33144		47.3474		461.233	457.682	47.3474	0.9923	0.102654				0.934048	0.926856	0.0958837					1318.2		720.8	24.1589
1	D	44	∆NLS/2KQ		0.55	0.35	0.35	0.3		0.875	0.0909091	0.222222		7.15	0.4		138.001		0.688806		138.69		295.122	275.327	138.69	0.932928	0.469942				0.597654	0.557568	0.280863					1020.87		692.125	13.7203
1	E	44	∆NLS/2KQ		0.8	0.466667	0.333333	0.266667		0.8	0.0973451	0.234375		7.53333	0.333333		165.032		1.1874		166.219		371.783	362.508	166.219	0.975054	0.447088				0.752901	0.73412	0.336613					1038.62		747.8	22.1593
1	F	44	∆NLS/2KQ		0.806452	0.580645	0.322581	0.290323		0.833333	0.369403	0.382716		8.64516	0.387097		87.7448		1.63165		89.3765		314.7	308.749	89.3765	0.981092	0.284006				0.637302	0.625252	0.180997					1008.99		463.333	19.5037
1	G	44	∆NLS/2KQ		0.809524	0.47619	0.380952	0.285714		0.7	0.33758	0.287671		7.47619	0.47619		129.337		1.61266		130.95		389.83	378.442	130.95	0.970788	0.335915				0.789448	0.766387	0.265188					1089.59		659.9	21.5159
1	H	44	∆NLS/2KQ		0.923077	0.615385	0.192308	0.153846		0.833333	0.220149	0.313253		10.3077	0.230769		88.1265		1.5632		89.6897		335.448	332.382	89.6897	0.990861	0.267373				0.679319	0.673111	0.181632					983.75		449.333	23.0187
Biologically Independent Repeat #	Metadata_Image	Metadata_Variant	Variant name		Math_Cytovar_pctg_tfcd_w_cytomut_punc	Math_Cytovar_pctg_tfcd_w_cytomut_punc_seq_endTDP	Math_Cytovar_pctg_tfcd_w_inclu	Math_Cytovar_pctg_tfcd_w_inclu_seq_endTDP		Math_cytovariant_pctg_Inclus_endTDP	Math_cytovariant_pctg_puncta_endTDP	Math_cytovariant_percentage_Allnuclei_tfcd		Mean_Cytovariant_Tfcd_cells_Children_cytomuts_puncta_rmvincl_Count	Mean_Cytovariant_Tfcd_cells_Children_inclusions_Count		Mean_Nuclvariant_Tfcd_cells_Mean_inclusions_Intensity_IntegratedIntensity_endogTDPmCh		Mean_Nuclvariant_Tfcd_cells_Mean_nuclmuts_punctaniso_rmvincl_Intensity_IntegratedIntensity_endogTDPmCh		Totals: Inclu + punc	Ave GFPctrl Total	Total Nuclear	Diffuse Nuclear	Seq Nuclear	% of total Diffuse	% of total SEQ	Mean % Diffuse	Mean % SEQ		TOTAL Rel GFPctrl Total	DIFF Rel GFPctrl Total	SEQ Rel GFPctrl Total	Mean TOTAL Rel GFP	Mean DIFF Rel GFP	Mean SEQ Rel GFP		Mean_Cytovariant_Tfcd_cells_Intensity_IntegratedIntensity_oeTDPgfp		Mean_Tfcd_cells_Mean_inclusions_AreaShape_Area	Mean_Tfcd_cells_Mean_puncta_rmvincl_AreaShape_Area	Mean_Tfcd_cells_Mean_inclusions_AreaShape_Area	Mean_Tfcd_cells_Mean_puncta_rmvincl_AreaShape_Area
2	A	34	GFP		0.025641	0.025641	0.0769231	0.0769231		1	1	0.5		0.025641	0.0769231						0	419.534	529.344	507.442		0.958625	0	0.979879	0		1.26174	1.20954	0	1.02156	1	0		1486.3				#DIV/0!	#DIV/0!
2	B	34	GFP		0.0243902	0.0487805	0.0731707	0.0243902		0.333333	3	0.539474		0.0487805	0.0731707						0		402.197	399.276		0.992737	0				0.958674	0.951711	0					1473
2	C	34	GFP		0.0416667	0.0625	0.104167	0.0833333		0.666667	0.875	0.45283		0.166667	0.125						0		418.415	405.374		0.968833	0				0.997331	0.966248	0					1461.69
2	D	34	GFP		0.0405405	0.0945946	0.0945946	0.0810811		0.857143	2.42857	0.649123		0.0945946	0.0945946						0		431.009	419.971		0.974391	0				1.02735	1.00104	0					1450.81
2	E	34	GFP		0.025	0.075	0.15	0.1		0.444444	4.33333	0.38835		0.075	0.225						0		445.638	436.276		0.978992	0				1.06222	1.0399	0					1514.73
2	F	34	GFP		0	0.0652174	0.0434783	0.0217391		0.5	nan	0.433962		0	0.0434783						0		426.279	426.279		1	0				1.01608	1.01608	0					1119
2	G	34	GFP		0	0	0.0810811	0.0810811		1	nan	0.506849		0	0.0810811						0		420.817	409.048		0.972033	0				1.00306	0.975004	0					1361.71
2	H	34	GFP		0	0.0333333	0.1	0.1		0.75	nan	0.357143		0	0.133333						0		354.944	352.609		0.993424	0				0.846041	0.840478	0					1089.24
2	A	35	WT		0.176471	0.176471	0	0		nan	1.72727	0.130769		1.94118	0				2.91707		2.91707		332.265	359.988	0	1.08344	0	1.00806	0.213829		0.791984	0.858066	0	0.941571	0.946505	0.218443		826.882		nan	13.9218	809.438	11.3916
2	B	35	WT		0.0833333	0.0833333	0.0833333	0.0833333		1	2.16667	0.131868		0.5	0.0833333		57.2407		0.823204		58.0639		365.531	374.408	58.0639	1.02428	0.158848				0.871278	0.892437	0.138401					731.824		489	12.8462
2	C	35	WT		0.0666667	0.133333	0	0		nan	1.75	0.176471		0.8	0				3.70395		3.70395		374.648	417.464	0	1.11428	0				0.893009	0.995064	0					483.095		nan	9.6625
2	D	35	WT		0.05	0.15	0	0		nan	2.69231	0.235294		0.65	0		499.39		1.85325		501.243		347.086	342.977	501.243	0.988163					0.827311	0.817518						534.823		nan	7.56566
2	E	35	WT		0.0952381	0.0952381	0.047619	0.047619		1	1	0.165354		0.380952	0.047619		223.596		2.18046		225.777		432.737	427.479	225.777	0.987849	0.521741				1.03147	1.01894	0.53816					521.378		877	21.2
2	F	35	WT		0.0625	0.125	0.125	0.125		1	1.77778	0.118519		2.25	0.25		104.29		2.54655		106.837		392.158	342.895	106.837	0.874381	0.272433				0.934745	0.817323	0.254655					654.963		590.75	7.61905
2	G	35	WT		0.0357143	0.107143	0.107143	0.107143		1	5.5	0.341463		0.0714286	0.107143		246.727		4.10804		250.835		461.28	420.003	250.835	0.910518	0.54378				1.0995	1.00112	0.597888					633.419		1281	6.92593
2	H	35	WT		0	0	0	0		nan	nan	0.191011		0	0						0		454.467	491.518	0	1.08153	0				1.08326	1.17158	0					442.188		nan	nan
2	A	38	∆NLS		0.5	0.289474	0.736842	0.210526		0.156863	0.460526	0.535211		2	1.34211		49.9262		0.405254		50.3315		331.509	328.177	50.3315	0.989949	0.151826	0.990271	0.202732		0.790182	0.78224	0.11997	0.886556	0.878563	0.170495		2862.78		1029.46	10.1757	1085.34	10.4385
2	B	38	∆NLS		0.634146	0.487805	0.634146	0.170732		0.233333	0.541353	0.427083		3.2439	0.731707		67.777		0.5781		68.3551		247.631	242.113	68.3551	0.977717	0.276036				0.590252	0.577099	0.162931					2177.83		920.058	11.1843
2	C	38	∆NLS		0.466667	0.4	0.566667	0.266667		0.277778	1.07692	0.4		2.16667	1.2		53.6973		0.448127		54.1455		322.422	320.811	54.1455	0.995005	0.167934				0.768522	0.764684	0.129061					2556.23		925.191	9.4315
2	D	38	∆NLS		0.333333	0.138889	0.5	0.138889		0.166667	0.411765	0.444444		1.41667	0.833333		79.7035		0.486363		80.1899		335.66	334.382	80.1899	0.996194	0.238902				0.800076	0.797031	0.19114					2115.4		1050.6	10.1412
2	E	38	∆NLS		0.375	0.291667	0.5625	0.145833		0.145833	0.379747	0.457143		1.64583	1		93.9678		0.407302		94.3751		413.299	405.634	94.3751	0.981454	0.228346				0.985137	0.966866	0.224952					2383.19		1488.31	10.2869
2	F	38	∆NLS		0.6875	0.541667	0.645833	0.229167		0.222222	0.824427	0.505263		2.72917	1.125		68.9456		0.513082		69.4587		490.698	487.443	69.4587	0.993367	0.141551				1.16963	1.16187	0.165561					2729.4		1095.55	10.5564
2	G	38	∆NLS		0.394737	0.289474	0.473684	0.184211		0.285714	0.985915	0.655172		1.86842	0.736842		70.3181		1.35563		71.6737		540.199	538.485	71.6737	0.996828	0.13268				1.28761	1.28353	0.170841					2594.1		980.083	11.1871
2	H	38	∆NLS		0.512195	0.268293	0.634146	0.268293		0.285714	0.354167	0.621212		2.34146	1.02439		83.3595		0.338854		83.6983		294.108	291.655	83.6983	0.991658	0.284583				0.701035	0.695187	0.199503					2581.38		1193.46	10.5449
2	A	39	4FL		1	0.955556	0.244444	0.244444		1	0.912659	0.511364		22.6444	0.288889		355.816		6.17321		361.99		375.746	189.136	361.99	0.50336	0.963388	0.485713	0.697034		0.895627	0.450823	0.862836	0.915061	0.445722	0.63118		1129.66		903.625	15.9574	638.477	17.0471
2	B	39	4FL		1	1	0.163265	0.163265		1	0.961431	0.466667		29.102	0.204082		227.51		6.31363		233.823		402.325	196.913	233.823	0.489436	0.58118				0.95898	0.46936	0.55734					1095.43		551.019	16.2368
2	C	39	4FL		0.972973	0.972973	0.216216	0.216216		1	0.961276	0.41573		23.7297	0.27027		241.031		7.57899		248.61		351.001	177.164	248.61	0.504739	0.708287				0.836645	0.422288	0.592584					884.747		495.571	15.3191
2	D	39	4FL		0.976744	0.953488	0.162791	0.162791		1	0.944223	0.352459		23.3488	0.209302		238.156		5.49444		243.65		310.996	153.418	243.65	0.493313	0.783451				0.741289	0.365687	0.580763					972.63		528.857	17.1338
2	E	39	4FL		1	0.964286	0.285714	0.285714		1	0.943028	0.378378		23.8214	0.357143		230.654		7.27785		237.932		381.631	161.715	237.932	0.423749	0.623462				0.909653	0.385464	0.567134					1187.78		593.062	19.4215
2	F	39	4FL		0.976744	0.953488	0.372093	0.372093		1	0.897939	0.530864		23.6977	0.465116		156.986		7.74921		164.735		400.613	177.977	164.735	0.444262	0.411208				0.954899	0.424226	0.392663					1386.27		489.156	18.2423
2	G	39	4FL		1	1	0.222222	0.222222		1	0.870874	0.418605		28.6111	0.25		301.275		6.77992		308.055		477.019	262.18	308.055	0.549622	0.645792				1.13702	0.62493	0.734277					1490.6		844.292	15.6114
2	H	39	4FL		1	1	0.4	0.4		1	0.923729	0.210084		18.88	0.48		304.534		15.0857		319.62		371.865	177.462	319.62	0.477221	0.859504				0.886377	0.422997	0.761844					1670.93		702.233	18.4541
2	A	40	2KQ		1	0.957143	0.4	0.385714		0.96875	0.833333	0.48951		16.8857	0.457143		198.339		4.56266		202.902		245.581	100.013	202.902	0.407252	0.826212	0.405097	0.704278		0.585365	0.238391	0.483636	0.886649	0.359642	0.612596		997.204		779.943	15.278	919.867	16.6306
2	B	40	2KQ		1	0.972222	0.375	0.375		1	0.798662	0.610169		20.7639	0.416667		233.64		5.81378		239.454		287.025	107.495	239.454	0.374514	0.834262				0.684151	0.256224	0.570761					1077.05		894.365	18.352
2	C	40	2KQ		0.968254	0.904762	0.380952	0.380952		0.967742	0.857692	0.577982		20.6349	0.492063		276.915		5.95993		282.875		359.06	150.569	282.875	0.419343	0.78782				0.855854	0.358896	0.674259					1193.63		1036.75	16.56
2	D	40	2KQ		0.960784	0.941176	0.313725	0.313725		0.95	0.911993	0.53125		22.7255	0.392157		234.005		6.09132		240.097		384.469	169.572	240.097	0.441054	0.624488				0.916419	0.40419	0.572293					1303.8		948.611	15.7237
2	E	40	2KQ		0.956522	0.913043	0.369565	0.369565		1	0.900285	0.455446		22.8913	0.5		283.739		6.77394		290.513		408.963	174.63	290.513	0.427007	0.710365				0.974803	0.416248	0.692466					1280.96		971.489	17.6615
2	F	40	2KQ		0.975	0.9	0.35	0.35		0.95	0.944063	0.506329		25.475	0.5		204.951		10.9963		215.947		392.685	148.505	215.947	0.378177	0.549925				0.936001	0.353975	0.51473					1166.57		704.967	17.7069
2	G	40	2KQ		1	0.92	0.4	0.4		1	0.834928	0.555556		25.08	0.52		306.721		5.71345		312.434		449.04	204.708	312.434	0.45588	0.695783				1.07033	0.487942	0.744717					1582.16		959.817	15.9045
2	H	40	2KQ		1	0.886364	0.5	0.5		1	0.860094	0.5		24.2045	0.590909		264.098		7.72141		271.82		449.017	151.565	271.82	0.337548	0.605366				1.07027	0.361269	0.647908					1483.09		1063	15.8586
2	A	43	∆NLS/4FL		0.918919	0.810811	0.324324	0.324324		1	0.373225	0.406593		13.3243	0.324324		186.16		0.785109		186.945		319.622	314.864	186.945	0.985113	0.584895	0.973646	0.367349		0.761849	0.750508	0.445602	0.721333	0.702309	0.261531		1340.78		1059.83	15.1092	744.834	14.0167
2	B	43	∆NLS/4FL		0.891304	0.717391	0.434783	0.434783		0.962963	0.287234	0.605263		14.3043	0.586957		134.587		0.885589		135.472		390.007	379.664	135.472	0.973482	0.347359				0.929618	0.904966	0.322911					1422.18		788.925	14.8445
2	C	43	∆NLS/4FL		0.944444	0.75	0.527778	0.472222		0.909091	0.266082	0.5		19	0.611111		109.218		1.03269		110.251		318.337	315.271	110.251	0.990368	0.346334				0.758786	0.751477	0.262794					1644.36		728.434	13.3502
2	D	43	∆NLS/4FL		0.96875	0.78125	0.28125	0.28125		1	0.272059	0.477612		12.75	0.28125		98.3611		0.839529		99.2007		358.96	342.934	99.2007	0.955353	0.276356				0.855615	0.817415	0.236454					1083.12		661.111	14.6161
2	E	43	∆NLS/4FL		0.953488	0.767442	0.465116	0.395349		0.857143	0.310345	0.52439		14.1628	0.488372		109.625		0.718469		110.343		336.577	326.067	110.343	0.968772	0.327839				0.802264	0.777211	0.263013					1332.47		813.2	13.0187
2	F	43	∆NLS/4FL		0.888889	0.592593	0.444444	0.296296		0.733333	0.2425	0.473684		14.8148	0.555556		74.4386		0.524461		74.963		271.866	265.967	74.963	0.978302	0.275735				0.648019	0.633958	0.178681					1189.34		556.771	10.9822
2	G	43	∆NLS/4FL		0.923077	0.692308	0.461538	0.461538		1	0.269565	0.213115		17.6923	0.461538		76.0925		0.646165		76.7387		247.107	239.39	76.7387	0.968771	0.310549				0.589003	0.570609	0.182914					1445.47		601.167	14.73
2	H	43	∆NLS/4FL		0.952381	0.52381	0.380952	0.380952		0.818182	0.137124	0.272727		14.2381	0.52381		83.3228		0.532028		83.8548		178.518	172.985	83.8548	0.969008	0.469729				0.425513	0.412326	0.199876					1063.02		749.229	15.4829
2	A	44	∆NLS/2KQ		0.444444	0.194444	0.444444	0.388889		0.857143	0.296	0.521739		6.94444	0.583333		135.335		0.455649		135.791		273.767	266.283	135.791	0.972663	0.49601	0.964433	0.458828		0.652549	0.63471	0.323671	0.573778	0.555368	0.257116		1544.81		755.781	9.57325	809.517	9.66425
2	B	44	∆NLS/2KQ		0.666667	0.571429	0.380952	0.190476		0.5	0.16318	0.291667		11.381	0.380952		108.586		0.30624		108.893		214.586	205.474	108.893	0.957537	0.507455				0.511485	0.489766	0.259556					1760.31		959.5	7.79361
2	C	44	∆NLS/2KQ		0.833333	0.555556	0.333333	0.277778		0.777778	0.268519	0.211765		12	0.5		85.9123		0.655735		86.568		203.807	196.626	86.568	0.964767	0.424755				0.485793	0.468677	0.206343					1657.31		635.806	12.8713
2	D	44	∆NLS/2KQ		0.444444	0.222222	0.333333	0.296296		0.909091	0.210526	0.3375		3.51852	0.407407		142.44		0.339687		142.779		311.421	306.63	142.779	0.984615	0.458477				0.742301	0.730881	0.340328					1298.44		966	8.0194
2	E	44	∆NLS/2KQ		0.65625	0.3125	0.375	0.25		0.642857	0.112583	0.4		4.71875	0.4375		99.353		0.461178		99.8141		221.958	212.182	99.8141	0.955957	0.449699				0.529057	0.505756	0.237916					1292.49		822.917	9.91583
2	F	44	∆NLS/2KQ		0.7	0.333333	0.5	0.4		0.8125	0.503704	0.535714		4.5	0.533333		99.9351		0.57501		100.51		186.306	171.125	100.51	0.918518	0.53949				0.444077	0.407893	0.239575					1242.75		666.433	11.0692
2	G	44	∆NLS/2KQ		0.666667	0.361111	0.361111	0.333333		0.842105	0.18894	0.507042		6.02778	0.527778		101.827		0.396537		102.224		195.177	188.799	102.224	0.967323	0.52375				0.465222	0.45002	0.24366					1348.4		872.167	9.35033
2	H	44	∆NLS/2KQ		0.769231	0.25641	0.564103	0.410256		0.655172	0.0979021	0.609375		7.33333	0.74359		86.1017		0.27102		86.3727		318.736	316.851	86.3727	0.994085	0.270985				0.759738	0.755245	0.205878					2225.53		797.53	8.72106
Biologically Independent Repeat #	Metadata_Image	Metadata_Variant	Variant name		Math_cytovar_pctg_tfcdcells_w_cytomut_puncta	Math_cytovar_pctg_tfcdcells_w_cytomut_puncta_seq_endTDP	Math_cytovar_pctg_tfcdcells_with_inclu	Math_cytovar_pctg_tfcdcells_w_inclu_seq_endTDP		Math_cytovar_pctg_Inclu_endTDP_pos	Math_cytovar_pctg_cymut_puncta_endTDP	Math_nuclvariant_percentage_Allnuclei_tfcd		Mean_Cytovariant_Tfcd_cells_Children_cytomuts_puncta_rmvincl_Count	Mean_Cytovariant_Tfcd_cells_Children_inclusions_Count		Mean_Nuclvariant_Tfcd_cells_Mean_inclusions_Intensity_IntegratedIntensity_endogTDPmCh		Mean_Nuclvariant_Tfcd_cells_Mean_nuclmuts_punctaniso_rmvincl_Intensity_IntegratedIntensity_endogTDPmCh		Totals: Inclu + punc	Ave GFPctrl Total	Total Nuclear	Diffuse Nuclear	Seq Nuclear	% of total Diffuse	% of total SEQ	Mean % Diffuse	Mean % SEQ		TOTAL Rel GFPctrl Total	DIFF Rel GFPctrl Total	SEQ Rel GFPctrl Total	Mean TOTAL Rel GFP	Mean DIFF Rel GFP	Mean SEQ Rel GFP		Mean_Cytovariant_Tfcd_cells_Intensity_IntegratedIntensity_oeTDPgfp		Mean_Tfcd_cells_Mean_inclusions_AreaShape_Area	Mean_Tfcd_cells_Mean_puncta_rmvincl_AreaShape_Area	Mean_Tfcd_cells_Mean_inclusions_AreaShape_Area	Mean_Tfcd_cells_Mean_puncta_rmvincl_AreaShape_Area
3	A	34	GFP		0	0	0	0		nan	nan	0.294118		0	0						0	391.322	498.543	498.543		1	0	0.994213	0		#REF!	#REF!	#REF!	#REF!	#REF!	#REF!		793.465				#DIV/0!	#DIV/0!
3	B	34	GFP		0	0	0	0		nan	nan	0.383562		0	0						0		327.347	327.347		1	0				#REF!	#REF!	#REF!					1002.49
3	C	34	GFP		0	0.0333333	0	0		nan	nan	0.410256		0	0						0		380.895	380.895		1	0				#REF!	#REF!	#REF!					1503.04
3	D	34	GFP		0.0545455	0.0727273	0.0363636	0.0363636		1	2.8	0.543689		0.0909091	0.0363636						0		414.223	412.348		0.995475	0				#REF!	#REF!	#REF!					1475.62
3	E	34	GFP		0	0.030303	0	0		nan	nan	0.390244		0	0						0		381.195	381.195		1	0				#REF!	#REF!	#REF!					1840.88
3	F	34	GFP		0.0384615	0	0.0192308	0.0192308		1	0	0.471154		0.0384615	0.0384615						0		324.277	321.804		0.992373	0				#REF!	#REF!	#REF!					1159.14
3	G	34	GFP		0.0769231	0.0769231	0.0769231	0.0769231		0.6	0.5	0.425532		0.153846	0.128205						0		324.091	313.024		0.965854	0				#REF!	#REF!	#REF!					1137.3
3	H	34	GFP		0	0	0	0		nan	nan	0.327273		0	0						0		495.418	495.418		1	0				#REF!	#REF!	#REF!					1785.43
3	A	35	WT		0	0	0	0		nan	nan	0.0606061		0	0						0		408.123	408.123	0	1	0	0.988161	0.0709418		#REF!	#REF!	#REF!	#REF!	#REF!	#REF!		301.72		nan	nan	1275	9.68481
3	B	35	WT		0.0555556	0.111111	0.0555556	0.0555556		1	4	0.157407		0.0555556	0.0555556		180.921		0.86421		181.785		345.203	334.528	181.785	0.969076	0.526603				#REF!	#REF!	#REF!					395.96		1275	5
3	C	35	WT		0.2	0.4	0	0		nan	2.13333	0.0679612		1.5	0				1.48061		1.48061		182.428	182.041	1.48061	0.997878	0.00811614				#REF!	#REF!	#REF!					657.852		nan	8.75
3	D	35	WT		0	0.111111	0	0		nan	nan	0.0909091		0	0						0		443.966	443.966	0	1	0				#REF!	#REF!	#REF!					497.355		nan	nan
3	E	35	WT		0.25	0.333333	0	0		nan	1.5283	0.155844		4.41667	0				0.796048		0.796048		377.937	377.423	0.796048	0.998639	0.0021063				#REF!	#REF!	#REF!					738.611		nan	9.34783
3	F	35	WT		0.2	0.2	0	0		nan	1.3	0.0583333		4	0				1.90611		1.90611		257.371	256.988	1.90611	0.998513	0.00740607				#REF!	#REF!	#REF!					818.531		nan	11.35
3	G	35	WT		0.222222	0.333333	0	0		nan	2	0.146341		4.77778	0				3.02435		3.02435		286.172	284.72	3.02435	0.994928	0.0105683				#REF!	#REF!	#REF!					722.892		nan	11.6819
3	H	35	WT		0.4	0.4	0	0		nan	2.34615	0.0638298		5.2	0				4.0068		4.0068		314.629	297.718	4.0068	0.946253	0.012735				#REF!	#REF!	#REF!					642.703		nan	11.9792
3	A	38	∆NLS		0.222222	0.222222	0.444444	0.111111		0.2	0.451613	0.265625		1.72222	0.555556		49.0272		0.193164		49.2204		231.12	228.942	49.2204	0.990575	0.212964	0.995683	0.217659		#REF!	#REF!	#REF!	#REF!	#REF!	#REF!		1583.71		821.25	12.7529	862.034	11.6097
3	B	38	∆NLS		0.0714286	0.0714286	0.142857	0.0714286		0.5	0.1	0.188235		0.714286	0.142857		62.263		0.321801		62.5848		214.487	214.062	62.5848	0.998014	0.291788				#REF!	#REF!	#REF!					1112.2		873.5	15.9
3	C	38	∆NLS		0.117647	0.0588235	0.117647	0.0588235		0.5	0.142857	0.207317		1.64706	0.117647		95.9525		0.347357		96.2998		227.906	227.382	96.2998	0.997698	0.422541				#REF!	#REF!	#REF!					1506.58		1084.5	9.34615
3	D	38	∆NLS		0.44	0.2	0.36	0.04		0.0833333	0.443478	0.315789		4.6	0.48		37.585		0.39948		37.9844		328.558	328.085	37.9844	0.998561	0.11561				#REF!	#REF!	#REF!					1673.98		807.417	9.38653
3	E	38	∆NLS		0.35	0.2	0.3	0.15		0.428571	0.0806452	0.30137		3.1	0.35		70.9874		0.253792		71.2412		415.911	415.769	71.2412	0.999658	0.17129				#REF!	#REF!	#REF!					2752.78		944.417	9.08534
3	F	38	∆NLS		0.461538	0.282051	0.358974	0.0512821		0.157895	0.753846	0.339623		3.33333	0.487179		28.4841		0.638827		29.1229		235.968	235.412	29.1229	0.997643	0.123419				#REF!	#REF!	#REF!					1587.02		711.667	10.8677
3	G	38	∆NLS		0.4	0.44	0.4	0.12		0.235294	0.538462	0.302632		2.6	0.68		63.212		1.02247		64.2345		358.658	357.525	64.2345	0.99684	0.179097				#REF!	#REF!	#REF!					2175.33		671.583	15.1592
3	H	38	∆NLS		0.636364	0.5	0.318182	0.136364		0.3	1.19626	0.413793		4.86364	0.454545		98.1284		0.73321		98.8616		440.231	434.279	98.8616	0.986479	0.224568				#REF!	#REF!	#REF!					2469.94		981.938	10.3798
3	A	39	4FL		1	1	0.1	0.1		1	0.956416	0.363636		20.65	0.1		298.567		10.4296		308.997		451.814	253.854	308.997	0.561855	0.683903	0.532825	0.629542		#REF!	#REF!	#REF!	#REF!	#REF!	#REF!		1492.55		527.5	23.591	447.707	26.8701
3	B	39	4FL		0.967742	0.967742	0.225806	0.225806		1	0.959883	0.508197		32.9677	0.290323		392.835		12.0042		404.839		463.425	167.038	404.839	0.360441	0.873581				#REF!	#REF!	#REF!					1384.24		747.071	32.3099
3	C	39	4FL		1	1	0.0740741	0.0740741		1	0.96732	0.27551		17	0.111111		193.472		13.4255		206.898		366.276	163.612	206.898	0.446691	0.564867				#REF!	#REF!	#REF!					928.44		362	38.6984
3	D	39	4FL		1	1	0.08	0.08		1	0.988484	0.308642		20.84	0.08		169.278		8.04216		177.32		369.651	229.294	177.32	0.6203	0.479696				#REF!	#REF!	#REF!					801.966		486.5	22.8465
3	E	39	4FL		1	1	0.0526316	0.0526316		1	0.979452	0.159664		15.3684	0.0526316		142.964		7.44828		150.413		284.061	181.8	150.413	0.640003	0.529509				#REF!	#REF!	#REF!					562.147		265	22.8726
3	F	39	4FL		1	1	0.037037	0.037037		1	0.978495	0.243243		17.2222	0.037037		128.368		10.0794		138.447		290.368	158.507	138.447	0.545885	0.476799				#REF!	#REF!	#REF!					822.456		398	28.5639
3	G	39	4FL		1	1	0.2	0.2		1	0.97561	0.294118		17.7667	0.266667		216.473		5.94491		222.418		320.29	184.479	222.418	0.575974	0.694426				#REF!	#REF!	#REF!					1017.11		516.583	19.9942
3	H	39	4FL		1	1	0.0526316	0.0526316		1	0.966427	0.155738		21.9474	0.0526316		184.963		7.74312		192.706		262.703	134.359	192.706	0.51145	0.733551				#REF!	#REF!	#REF!					777.365		279	26.0841
3	A	40	2KQ		1	1	0.222222	0.222222		1	0.939394	0.306818		23.2222	0.259259		141.747		4.65574		146.403		257.565	160.26	146.403	0.622213	0.568411	0.595018	0.718378		#REF!	#REF!	#REF!	#REF!	#REF!	#REF!		948.712		575.25	18.8357	573.157	22.6063
3	B	40	2KQ		1	1	0.166667	0.166667		1	0.970976	0.236842		21.0556	0.166667		141.365		5.79953		147.165		259.246	146.675	147.165	0.565776	0.567664				#REF!	#REF!	#REF!					1079.73		389.333	22.2904
3	C	40	2KQ		1	1	0.153846	0.153846		1	0.945525	0.234234		19.7692	0.153846		165.913		5.77413		171.687		264.182	158.339	171.687	0.599355	0.64988				#REF!	#REF!	#REF!					841.174		598	21.4897
3	D	40	2KQ		1	0.972222	0.111111	0.111111		1	0.95122	0.473684		17.0833	0.111111		199.174		6.32701		205.501		221.668	137.84	205.501	0.621831	0.927066				#REF!	#REF!	#REF!					652.456		587.75	24.5957
3	E	40	2KQ		0.964286	0.964286	0.178571	0.178571		1	0.906977	0.424242		21.5	0.178571		200.587		5.84561		206.432		307.071	170.699	206.432	0.555893	0.672262				#REF!	#REF!	#REF!					930.182		666.4	19.5638
3	F	40	2KQ		1	1	0.115385	0.115385		1	0.95842	0.254902		18.5	0.115385		198.472		7.03761		205.509		234.359	146.689	205.509	0.625919	0.876902				#REF!	#REF!	#REF!					793.233		774	28.5801
3	G	40	2KQ		0.972973	0.972973	0.0810811	0.0810811		1	0.989651	0.385417		20.8919	0.0810811		227.985		5.23941		233.225		276.064	178.938	233.225	0.648176	0.84482				#REF!	#REF!	#REF!					920.227		501.667	20.613
3	H	40	2KQ		1	1	0.21875	0.21875		1	0.971014	0.680851		21.5625	0.21875		172.32		7.19291		179.513		280.481	146.125	179.513	0.520979	0.640019				#REF!	#REF!	#REF!					1202.49		492.857	24.8819
3	A	43	∆NLS/4FL		1	0.833333	0.75	0.666667		0.866667	0.521127	0.185185		23.6667	1.25		145.391		0.72235		146.114		204.74	187.721	146.114	0.916874	0.713654	0.946628	0.358339		#REF!	#REF!	#REF!	#REF!	#REF!	#REF!		2480.28		702	11.8319	728.131	13.7119
3	B	43	∆NLS/4FL		0.96	0.84	0.56	0.52		0.941176	0.237057	0.314286		14.68	0.68		134.446		0.809447		135.256		360.648	335.12	135.256	0.929218	0.375036				#REF!	#REF!	#REF!					1410.28		828.708	14.8582
3	C	43	∆NLS/4FL		1	0.809524	0.47619	0.428571		0.9	0.181556	0.202247		16.5238	0.47619		169.079		0.703952		169.783		330.62	308.404	169.783	0.932806	0.513529				#REF!	#REF!	#REF!					1299.68		828.2	16.0186
3	D	43	∆NLS/4FL		1	0.4	0.6	0.4		0.5	0.0555556	0.129032		14.4	0.8		64.1039		0.501782		64.6056		284.355	284.336	64.6056	0.999931	0.2272				#REF!	#REF!	#REF!					1206.1		839.25	16.7164
3	E	43	∆NLS/4FL		1	0.888889	0.277778	0.277778		1	0.362369	0.184783		15.9444	0.277778		88.1867		0.88806		89.0748		352.107	346.823	89.0748	0.984993	0.252976				#REF!	#REF!	#REF!					961.809		583.667	13.1383
3	F	43	∆NLS/4FL		0.888889	0.666667	0.444444	0.444444		1	0.34058	0.171875		30.6667	0.444444		48.4728		1.13928		49.612		196.987	178.741	49.612	0.907376	0.251855				#REF!	#REF!	#REF!					1236.43		511.333	11.7404
3	G	43	∆NLS/4FL		1	0.666667	0.333333	0.333333		1	0.0714286	0.283019		16.3333	0.333333		89.8935		0.289431		90.1829		280.196	253.569	90.1829	0.90497	0.321856				#REF!	#REF!	#REF!					841.83		815.222	11.1322
3	H	43	∆NLS/4FL		0.923077	0.615385	0.153846	0.0769231		0.5	0.101639	0.298246		23.4615	0.153846		47.3991		0.425547		47.8246		227.081	226.368	47.8246	0.996858	0.210606				#REF!	#REF!	#REF!					965.479		716.667	14.2592
3	A	44	∆NLS/2KQ		0.84	0.36	0.2	0.2		1	0.116402	0.490196		7.56	0.28		111.888		0.726902		112.615		269.589	265.308	112.615	0.984121	0.41773	0.991922	0.476968		#REF!	#REF!	#REF!	#REF!	#REF!	#REF!		1352.74		798.25	17.1881	815.779	11.7769
3	B	44	∆NLS/2KQ		0.625	0.1875	0.0625	0.0625		1	0.0479042	0.271605		10.4375	0.0625		126.247		0.441228		126.689		369.223	369.073	126.689	0.999594	0.343122				#REF!	#REF!	#REF!					1127.44		899.5	9.6993
3	C	44	∆NLS/2KQ		0.809524	0.428571	0.142857	0.142857		0.8	0.121951	0.520833		7.80952	0.238095		137.698		0.348982		138.047		215.984	215.598	138.047	0.998215	0.639153				#REF!	#REF!	#REF!					1165.69		786.083	12.3795
3	D	44	∆NLS/2KQ		0.869565	0.521739	0.347826	0.173913		0.5	0.135065	0.428571		16.7391	0.347826		52.2453		0.346169		52.5915		245.907	244.808	52.5915	0.995529	0.213867				#REF!	#REF!	#REF!					1390.4		643.083	12.0745
3	E	44	∆NLS/2KQ		0.857143	0.357143	0.214286	0.214286		1	0.109195	0.366667		12.4286	0.214286		100.462		0.264825		100.727		225.457	224.843	100.727	0.997278	0.446767				#REF!	#REF!	#REF!					1191.73		663.167	10.8655
3	F	44	∆NLS/2KQ		0.538462	0.230769	0.384615	0.384615		1	0.0888889	0.253731		3.46154	0.384615		166.073		0.196638		166.27		298.659	298.328	166.27	0.998893	0.556722				#REF!	#REF!	#REF!					1170.64		771.429	6.85357
3	G	44	∆NLS/2KQ		0.65	0.3	0.15	0.15		0.6	0.116162	0.446809		9.9	0.25		201.533		0.370696		201.904		269.91	266.419	201.904	0.987067	0.748044				#REF!	#REF!	#REF!					1277.11		1192.22	10.2569
3	H	44	∆NLS/2KQ		0.461538	0.384615	0.230769	0.230769		1	0.333333	0.411765		4.61538	0.384615		126.133		1.00551		127.138		282.316	275.168	127.138	0.974681	0.45034				#REF!	#REF!	#REF!					1256.69		772.5	14.8978
