# Supplementary material for: Aggregation-prone TDP-43 sequesters and drives pathological transitions of free nuclear TDP-43
Source: Cell Mol Life Sci. 2023 Mar 17;80(4):95. doi: 10.1007/s00018-023-04739-2 (PMC10023653; doi:10.1007/s00018-023-04739-2)
Supplement: Supplementary file 3 — Supplementary file3 (XLSX 250 KB) [file 18_2023_4739_MOESM3_ESM.xlsx]

## Sheet: Sheet1
Figure						S6D			S6D			S6F	S6F	S6E	S6E
Biologically_Independent_RepeatNo	ImageNumber	ObjectNumber	Metadata_Image	Metadata_Variant	Variant name	Total_Intensity_oeTDPgfp	Parent_Cells_cytovariants	Nuclear_Total_Intensity_endogTDPmCh	Diffuse_Nuclear_Intensity_endogTDPmCh	TotalSequestered_Intensity_MedianIntensity_endogTDPmCh		Mean_puncta_Intensity_oeTDPgfp	Mean_puncta_Intensity_endogTDPmCh	Mean_inclusions_Intensity_oeTDPgfp	Mean_inclusions_Intensity_endogTDPmCh
1	1	1	A	34	GFP	4730.05	1	496.096	0.102098	0
1	1	2	A	34	GFP	2985.1	2	201.28	0.0570306	0
1	1	3	A	34	GFP	392.609	3	463.85	0.137827	0
1	1	4	A	34	GFP	457.128	5	359.451	0.164782	0
1	1	5	A	34	GFP	2904.69	8	167.988	0.0546883	0
1	1	6	A	34	GFP	1216.18	10	957.146	0.285145	0
1	1	7	A	34	GFP	11387.8	11	261.335	0.0703593	0
1	1	8	A	34	GFP	4612.93	12	571.831	0.177859	0
1	1	9	A	34	GFP	1117.54	13	1110.42	0.304967	0
1	1	10	A	34	GFP	297.838	17	378.432	0.183185	0
1	1	11	A	34	GFP	557.547	24	498.37	0.165827	0
1	1	12	A	34	GFP	5787.52	25	206.981	0.116602	0
1	1	13	A	34	GFP	849.323	26	359.061	0.177066	0
1	1	14	A	34	GFP	860.025	27	669.185	0.208621	0
1	1	15	A	34	GFP	4600.06	28	989.782	0.183932	0
1	1	16	A	34	GFP	582.697	29	436.135	0.17155	0
1	1	17	A	34	GFP	4108.35	31	704.412	0.107378	0
1	1	18	A	34	GFP	2537.84	33	593.437	0.169978	0
1	1	19	A	34	GFP	473.064	38	486.507	0.196094	0
1	1	20	A	34	GFP	3085.88	39	734.163	0.20267	0
1	1	21	A	34	GFP	5256.95	42	383.857	0.0861982	0
1	1	22	A	34	GFP	3177.92	43	359.621	0.173495	0
1	1	23	A	34	GFP	188.943	44	210.559	0.0960403	0
1	1	24	A	34	GFP	3142.24	46	740.438	0.132044	0
1	1	25	A	34	GFP	2041.49	48	335.382	0.161074	0
1	1	26	A	34	GFP	3044.79	49	447.673	0.178141	0
1	1	27	A	34	GFP	1424.46	51	457.067	0.170306	0
1	1	28	A	34	GFP	745.295	53	284.479	0.0763256	0
1	1	29	A	34	GFP	1377.24	55	731.649	0.206775	0
1	1	30	A	34	GFP	800.771	57	341.102	0.174166	0
1	1	31	A	34	GFP	834.309	60	663.372	0.214496	0
1	1	32	A	34	GFP	3761.54	64	1076.41	0.234668	0
1	1	33	A	34	GFP	4849.04	66	537.229	0.0895857	0
1	1	34	A	34	GFP	1435.08	68	697.498	0.136172	0
1	1	35	A	34	GFP	7179.15	69	363.694	0.0985809	0
1	1	36	A	34	GFP	898.776	71	593.265	0.168521	0
1	1	37	A	34	GFP	661.867	72	418.754	0.200534	0
1	1	38	A	34	GFP	1286.91	74	421.35	0.127871	0
1	1	39	A	34	GFP	4661.36	75	210.369	0.0888838	0
1	1	40	A	34	GFP	1000.12	76	406.598	0.173991	0
1	1	41	A	34	GFP	5213.01	77	349.838	0.0803159	0
1	1	42	A	34	GFP	913.464	79	494.486	0.215404	0
1	1	43	A	34	GFP	2321.64	81	719.072	0.220485	0
1	2	1	B	34	GFP	661.268	1	278.497	0.13537	0
1	2	2	B	34	GFP	752.372	2	358.22	0.203189	0
1	2	3	B	34	GFP	3148.69	3	396.538	0.165942	0
1	2	4	B	34	GFP	2342.06	4	166.589	0.097322	0
1	2	5	B	34	GFP	608.731	5	356.983	0.161715	0
1	2	6	B	34	GFP	3162.3	6	258.127	0.0948424	0
1	2	7	B	34	GFP	6479.43	7	399.696	0.108522	0
1	2	8	B	34	GFP	2655.88	8	407.571	0.178393	0
1	2	9	B	34	GFP	1103.17	9	369.624	0.212886	0
1	2	10	B	34	GFP	6366.9	10	254.67	0.116938	0
1	2	11	B	34	GFP	1045.82	11	417.15	0.197559	0
1	2	12	B	34	GFP	949.106	12	689.74	0.203311	0
1	2	13	B	34	GFP	1347.89	13	497.571	0.210155	0
1	2	14	B	34	GFP	744.553	15	448.348	0.124269	0
1	2	15	B	34	GFP	9651.45	17	553.261	0.163378	0
1	2	16	B	34	GFP	1445.16	19	812.009	0.237156	0
1	2	17	B	34	GFP	2628.99	20	813.326	0.209461	0
1	2	18	B	34	GFP	3470.32	22	123.572	0.0550546	0
1	2	19	B	34	GFP	408.647	24	683.358	0.233547	0
1	2	20	B	34	GFP	1281.44	25	609.702	0.209171	0
1	2	21	B	34	GFP	2057.42	27	703.869	0.201312	0
1	2	22	B	34	GFP	499.254	29	413.669	0.135592	0
1	2	23	B	34	GFP	1320.81	33	537.891	0.186603	0
1	2	24	B	34	GFP	345.249	39	452.875	0.193599	0
1	2	25	B	34	GFP	168.353	40	752.055	0.188319	0
1	2	26	B	34	GFP	2118.94	43	556.382	0.198901	0
1	2	27	B	34	GFP	1990.1	46	620.591	0.19202	0
1	2	28	B	34	GFP	973.125	48	290.857	0.133577	0
1	2	29	B	34	GFP	7985.3	49	658.746	0.112261	0
1	2	30	B	34	GFP	4884.98	51	389.565	0.0934157	0
1	2	31	B	34	GFP	4084.52	52	847.612	0.1897	0
1	2	32	B	34	GFP	5080.89	53	490.608	0.10454	0
1	2	33	B	34	GFP	500.661	56	522.684	0.192973	0
1	2	34	B	34	GFP	4881.32	57	520.977	0.123568	0
1	2	35	B	34	GFP	1791.18	59	160.238	0.0692226	0
1	2	36	B	34	GFP	3252.72	60	311.602	0.199084	0
1	2	37	B	34	GFP	6923.07	61	378.276	0.0849622	0
1	2	38	B	34	GFP	1118.82	63	378.702	0.181453	0
1	2	39	B	34	GFP	246.75	64	393.436	0.213642	0
1	2	40	B	34	GFP	1526.66	66	333.779	0.192096	0
1	2	41	B	34	GFP	3428.19	67	340.003	0.18645	0
1	2	42	B	34	GFP	849.518	68	460.412	0.175463	0
1	2	43	B	34	GFP	291.455	69	312.97	0.11873	0
1	2	44	B	34	GFP	6244.27	70	350.154	0.181781	0
1	2	45	B	34	GFP	4593.37	71	431.202	0.159686	0
1	2	46	B	34	GFP	10625.2	72	117.98	0.0666896	0
1	2	47	B	34	GFP	2101.56	74	124.842	0.0577401	0
1	2	48	B	34	GFP	511.508	75	385.877	0.15494	0
1	2	49	B	34	GFP	1068.49	76	430.429	0.143465	0
1	2	50	B	34	GFP	3004.81	77	360.459	0.190753	0
1	2	51	B	34	GFP	3185.34	78	496.042	0.157671	0
1	2	52	B	34	GFP	337.173	79	387.221	0.18378	0
1	2	53	B	34	GFP	147.903	80	287.733	0.150164	0
1	3	1	C	34	GFP	3782.05	1	389.184	0.131968	0
1	3	2	C	34	GFP	6365.09	3	323.973	0.0705882	0
1	3	3	C	34	GFP	7636.65	5	324.32	0.0831235	0
1	3	4	C	34	GFP	1708.01	6	633.697	0.157794	0
1	3	5	C	34	GFP	5229.79	8	556.249	0.163912	0
1	3	6	C	34	GFP	3049.38	11	890.263	0.158679	0
1	3	7	C	34	GFP	5137.05	13	614.027	0.121599	0
1	3	8	C	34	GFP	505.151	14	184.706	0.0754864	0
1	3	9	C	34	GFP	3083.29	15	802.788	0.117372	0
1	3	10	C	34	GFP	6779.57	16	489.411	0.203067	0
1	3	11	C	34	GFP	4216.36	17	893.223	0.117418	0
1	3	12	C	34	GFP	771.445	18	519.432	0.168231	0
1	3	13	C	34	GFP	10988.6	20	819.366	0.176059	0
1	3	14	C	34	GFP	1242.52	21	515.839	0.167193	0
1	3	15	C	34	GFP	4039.22	22	468.43	0.128229	0
1	3	16	C	34	GFP	4932.47	23	440.154	0.0809415	0
1	3	17	C	34	GFP	7575.82	24	235.589	0.0805982	0
1	3	18	C	34	GFP	3611.43	25	559.181	0.157534	0
1	3	19	C	34	GFP	2833.79	26	111.391	0.0598459	0
1	3	20	C	34	GFP	812.559	27	767.166	0.189525	0
1	3	21	C	34	GFP	209.07	29	512.434	0.210117	0
1	3	22	C	34	GFP	5785.51	30	341.028	0.107202	0
1	3	23	C	34	GFP	522.352	31	833.453	0.202052	0
1	3	24	C	34	GFP	4930.93	34	408.282	0.0982834	0
1	3	25	C	34	GFP	6722.1	36	577.645	0.101854	0
1	3	26	C	34	GFP	2465.44	38	360.583	0.123941	0
1	3	27	C	34	GFP	4586.07	40	291.888	0.0902571	0
1	3	28	C	34	GFP	3451.4	41	1006.35	0.184756	0
1	3	29	C	34	GFP	3037.68	43	240.739	0.0581064	0
1	3	30	C	34	GFP	832.748	46	493.445	0.217517	0
1	3	31	C	34	GFP	1582.68	47	561.414	0.151293	0
1	3	32	C	34	GFP	1042.19	48	288.94	0.143687	0
1	3	33	C	34	GFP	465.269	49	53.7076	0.0270542	0
1	3	34	C	34	GFP	4138.29	50	847.529	0.206775	0
1	3	35	C	34	GFP	3344.02	51	260.376	0.0858625	0
1	3	36	C	34	GFP	1024.27	52	310.723	0.144495	0
1	3	37	C	34	GFP	14596.2	53	966.112	0.148943	0
1	3	38	C	34	GFP	4692.59	55	117.132	0.0477607	0
1	3	39	C	34	GFP	1474.32	56	431.415	0.127985	0
1	3	40	C	34	GFP	818.322	58	530.159	0.186358	0
1	3	41	C	34	GFP	573.057	59	317.19	0.186786	0
1	3	42	C	34	GFP	311.843	60	533.832	0.161273	0
1	3	43	C	34	GFP	2999.73	61	300.169	0.11075	0
1	3	44	C	34	GFP	1294.52	64	735.49	0.141512	0
1	3	45	C	34	GFP	1377.94	71	360.18	0.104662	0
1	3	46	C	34	GFP	1382.25	72	948.668	0.152125	0
1	3	47	C	34	GFP	2215.45	73	507.759	0.147829	0
1	3	48	C	34	GFP	2410.96	75	246.539	0.0872053	0
1	3	49	C	34	GFP	625.96	76	488.066	0.165705	0
1	3	50	C	34	GFP	7996.64	77	240.225	0.0486305	0
1	3	51	C	34	GFP	1618.01	78	155.048	0.0786145	0
1	3	52	C	34	GFP	3919.5	80	416.37	0.139055	0
1	3	53	C	34	GFP	6251.03	81	171.154	0.0677043	0
1	3	54	C	34	GFP	5891.14	84	463.127	0.106874	0
1	3	55	C	34	GFP	925.038	86	523.873	0.228923	0
1	3	56	C	34	GFP	451.703	88	221.593	0.127153	0
1	4	1	D	34	GFP	372.325	3	411.987	0.154025	0
1	4	2	D	34	GFP	2210.59	4	413.034	0.237263	0
1	4	3	D	34	GFP	162.005	5	624.364	0.195804	0
1	4	4	D	34	GFP	2862.54	7	570.143	0.139544	0
1	4	5	D	34	GFP	5430.4	9	103.234	0.0581216	0
1	4	6	D	34	GFP	1535.68	10	503.117	0.297017	0
1	4	7	D	34	GFP	2599.29	14	480.973	0.168246	0
1	4	8	D	34	GFP	1980.65	15	393.653	0.170466	0
1	4	9	D	34	GFP	2225.44	16	472.587	0.174105	0
1	4	10	D	34	GFP	3677.5	17	705.237	0.134707	0
1	4	11	D	34	GFP	3311.83	19	391.183	0.136095	0
1	4	12	D	34	GFP	586.661	22	388.44	0.164279	0
1	4	13	D	34	GFP	614.238	24	856.351	0.219013	0
1	4	14	D	34	GFP	1025.01	26	417.888	0.203479	0
1	4	15	D	34	GFP	3795.68	28	288.294	0.0748455	0
1	4	16	D	34	GFP	1667.59	29	523.691	0.23611	0
1	4	17	D	34	GFP	740.416	30	710.761	0.208934	0
1	4	18	D	34	GFP	470.677	32	688.291	0.129595	0
1	4	19	D	34	GFP	344.601	35	758.392	0.211276	0
1	4	20	D	34	GFP	912.107	40	808.476	0.169818	0
1	4	21	D	34	GFP	1044.97	41	859.655	0.176341	0
1	4	22	D	34	GFP	673.311	42	624.586	0.232143	0
1	4	23	D	34	GFP	477.589	48	981.156	0.188251	0
1	4	24	D	34	GFP	515.253	50	252.459	0.138445	0
1	4	25	D	34	GFP	147.459	52	694.444	0.132776	0
1	4	26	D	34	GFP	618.608	54	483.391	0.191775	0
1	4	27	D	34	GFP	787.699	55	419.26	0.159449	0
1	4	28	D	34	GFP	1689.72	56	736.052	0.219257	0
1	4	29	D	34	GFP	3888.33	58	241.714	0.0934844	0
1	4	30	D	34	GFP	1032.74	60	815.81	0.188418	0
1	4	31	D	34	GFP	1573.81	62	459.766	0.193118	0
1	4	32	D	34	GFP	3686.7	63	401.05	0.12845	0
1	4	33	D	34	GFP	194.099	65	455.123	0.181636	0
1	4	34	D	34	GFP	130.743	66	352.157	0.151308	0
1	4	35	D	34	GFP	1823.49	67	471	0.167788	0
1	4	36	D	34	GFP	2251.87	68	219.206	0.0804761	0
1	4	37	D	34	GFP	1310.37	70	517.687	0.190494	0
1	4	38	D	34	GFP	3056.22	71	536.764	0.129282	0
1	4	39	D	34	GFP	498.563	72	260.796	0.147845	0
1	4	40	D	34	GFP	1989.73	73	654.375	0.105165	0
1	4	41	D	34	GFP	719.565	75	1039.42	0.200916	0
1	4	42	D	34	GFP	687.7	76	363.392	0.161372	0
1	4	43	D	34	GFP	8304.45	77	336.669	0.117487	0
1	4	44	D	34	GFP	2954.71	81	528.269	0.16022	0
1	4	45	D	34	GFP	4319.92	82	124.081	0.0711986	0
1	5	1	E	34	GFP	3177.28	3	462.712	0.115534	0
1	5	2	E	34	GFP	468.446	9	211.425	0.110567	0
1	5	3	E	34	GFP	298.443	12	415.264	0.194888	0
1	5	4	E	34	GFP	150.894	13	653.574	0.183192	0
1	5	5	E	34	GFP	666.811	14	277.32	0.144915	0
1	5	6	E	34	GFP	3737.58	16	237.194	0.0846952	0
1	5	7	E	34	GFP	480.055	17	748.027	0.130854	0
1	5	8	E	34	GFP	1909.46	18	400.487	0.122644	0
1	5	9	E	34	GFP	606.984	19	518.354	0.166934	0
1	5	10	E	34	GFP	670.772	20	446.625	0.176608	0
1	5	11	E	34	GFP	886.707	22	639.806	0.195895	0
1	5	12	E	34	GFP	2008.97	23	163.753	0.0663005	0
1	5	13	E	34	GFP	2937.6	25	1060.66	0.193622	0
1	5	14	E	34	GFP	5696.46	26	717.746	0.22153	0
1	5	15	E	34	GFP	2346.81	30	673.871	0.217334	0
1	5	16	E	34	GFP	644.701	33	473.842	0.144732	0
1	5	17	E	34	GFP	385.76	34	516.935	0.15198	0
1	5	18	E	34	GFP	554.457	35	523.345	0.158366	0
1	5	19	E	34	GFP	2106.03	36	707.733	0.225177	0
1	5	20	E	34	GFP	356.142	37	513.685	0.196277	0
1	5	21	E	34	GFP	3642.34	40	299.247	0.12639	0
1	5	22	E	34	GFP	551.584	41	527.973	0.192233	0
1	5	23	E	34	GFP	5878.8	43	67.1528	0.0242618	0
1	5	24	E	34	GFP	6360	44	510.322	0.0979019	0
1	5	25	E	34	GFP	5152.3	45	878.781	0.111986	0
1	5	26	E	34	GFP	426.731	46	455.989	0.1869	0
1	5	27	E	34	GFP	1649.47	47	574.273	0.18088	0
1	5	28	E	34	GFP	4074.09	50	1041.54	0.168719	0
1	5	29	E	34	GFP	3175.3	52	511.667	0.148432	0
1	5	30	E	34	GFP	145.659	53	500.187	0.144289	0
1	5	31	E	34	GFP	2295.78	55	172.267	0.0646601	0
1	5	32	E	34	GFP	2218.66	56	733.773	0.197208	0
1	5	33	E	34	GFP	5437.47	57	193.891	0.0352102	0
1	5	34	E	34	GFP	618.965	58	647.143	0.19852	0
1	5	35	E	34	GFP	1570.05	60	585.365	0.161425	0
1	5	36	E	34	GFP	199.306	61	301.874	0.13563	0
1	5	37	E	34	GFP	1891.23	62	493.99	0.140993	0
1	5	38	E	34	GFP	908.233	64	192.886	0.0683604	0
1	5	39	E	34	GFP	1462.45	65	384.277	0.137102	0
1	5	40	E	34	GFP	2705.95	66	368.083	0.0570687	0
1	5	41	E	34	GFP	1105.85	67	229.966	0.0855955	0
1	5	42	E	34	GFP	85.2837	68	178.684	0.0901045	0
1	5	43	E	34	GFP	191.593	69	303.955	0.129862	0
1	5	44	E	34	GFP	384.612	70	215.68	0.0940032	0
1	5	45	E	34	GFP	593.394	71	205.841	0.117281	0
1	5	46	E	34	GFP	600.544	74	271.335	0.129175	0
1	5	47	E	34	GFP	4025.81	75	421.471	0.0857099	0
1	5	48	E	34	GFP	1952.31	77	405.212	0.118776	0
1	5	49	E	34	GFP	3457.67	79	712.915	0.123598	0
1	5	50	E	34	GFP	3854.89	80	303.998	0.113497	0
1	6	1	F	34	GFP	1780.36	3	527.583	0.119783	0
1	6	2	F	34	GFP	239.387	8	471.465	0.191928	0
1	6	3	F	34	GFP	2342.03	12	548.377	0.154772	0
1	6	4	F	34	GFP	432.512	13	481.676	0.19028	0
1	6	5	F	34	GFP	5371.9	14	988.528	0.176806	0
1	6	6	F	34	GFP	1497.53	17	632.971	0.138643	0
1	6	7	F	34	GFP	5478.44	20	847.954	0.178172	0
1	6	8	F	34	GFP	563.861	21	607.647	0.183139	0
1	6	9	F	34	GFP	484.739	22	548.422	0.217029	0
1	6	10	F	34	GFP	7554.71	23	184.728	0.0923476	0
1	6	11	F	34	GFP	683.035	25	592.444	0.168734	0
1	6	12	F	34	GFP	6341.8	26	557.322	0.129885	0
1	6	13	F	34	GFP	330.217	27	516.117	0.169009	0
1	6	14	F	34	GFP	783.708	29	695.189	0.172457	0
1	6	15	F	34	GFP	1846.61	30	315.47	0.0732128	0
1	6	16	F	34	GFP	722.555	33	331.062	0.174807	0
1	6	17	F	34	GFP	267.796	36	403.285	0.173709	0
1	6	18	F	34	GFP	1151.72	40	502.515	0.146731	0
1	6	19	F	34	GFP	1157.62	45	1170.55	0.282612	0
1	6	20	F	34	GFP	769.382	56	722.296	0.191836	0
1	6	21	F	34	GFP	838.772	59	935.334	0.215473	0
1	6	22	F	34	GFP	636.529	62	608.482	0.16833	0
1	6	23	F	34	GFP	4389.42	69	675.58	0.195972	0
1	6	24	F	34	GFP	4564.77	72	388.515	0.120157	0
1	6	25	F	34	GFP	3514.9	74	267.455	0.0931258	0
1	6	26	F	34	GFP	355.277	76	358.783	0.152796	0
1	6	27	F	34	GFP	2888.84	78	278.857	0.0699092	0
1	7	1	G	34	GFP	767.345	1	342.941	0.142947	0
1	7	2	G	34	GFP	6750.83	3	461.174	0.0981155	0
1	7	3	G	34	GFP	2314.64	6	1004.61	0.198291	0
1	7	4	G	34	GFP	625.899	8	248.619	0.116617	0
1	7	5	G	34	GFP	1525.13	10	484.867	0.16318	0
1	7	6	G	34	GFP	696.984	13	570.519	0.201083	0
1	7	7	G	34	GFP	1323.69	14	742.223	0.162287	0
1	7	8	G	34	GFP	367.133	17	562.357	0.164111	0
1	7	9	G	34	GFP	358.696	20	672.424	0.157626	0
1	7	10	G	34	GFP	2008.44	21	460.132	0.185229	0
1	7	11	G	34	GFP	599.972	22	496.242	0.181537	0
1	7	12	G	34	GFP	1398.47	25	381.145	0.105791	0
1	7	13	G	34	GFP	426.207	26	446.206	0.190845	0
1	7	14	G	34	GFP	6291.87	28	557.822	0.111116	0
1	7	15	G	34	GFP	530.372	31	526.266	0.190204	0
1	7	16	G	34	GFP	1278.72	33	344.285	0.100145	0
1	7	17	G	34	GFP	3935.63	35	437.404	0.126711	0
1	7	18	G	34	GFP	3361.81	36	727.524	0.175021	0
1	7	19	G	34	GFP	1960.49	37	387.784	0.0970016	0
1	7	20	G	34	GFP	1635.07	42	321.965	0.0958877	0
1	7	21	G	34	GFP	813.105	46	642.054	0.187808	0
1	7	22	G	34	GFP	3605.27	50	872.859	0.190372	0
1	7	23	G	34	GFP	3357.53	55	615.339	0.156008	0
1	7	24	G	34	GFP	1778.46	63	323.745	0.12462	0
1	7	25	G	34	GFP	1692.74	65	920.649	0.188579	0
1	7	26	G	34	GFP	1372.62	66	161.274	0.088014	0
1	7	27	G	34	GFP	316.408	77	793.158	0.170222	0
1	7	28	G	34	GFP	2948.77	80	1069.9	0.225315	0
1	7	29	G	34	GFP	1704.85	83	627.839	0.165568	0
1	7	30	G	34	GFP	385.059	85	515.269	0.118593	0
1	7	31	G	34	GFP	6111.44	89	407.132	0.0645304	0
1	8	1	H	34	GFP	3499.48	3	589.875	0.125353	0
1	8	2	H	34	GFP	2276.67	6	614.177	0.19321	0
1	8	3	H	34	GFP	1783.1	9	378.975	0.152796	0
1	8	4	H	34	GFP	691.95	12	495.35	0.201808	0
1	8	5	H	34	GFP	580.266	13	539.146	0.146082	0
1	8	6	H	34	GFP	2861.46	15	636.36	0.20528	0
1	8	7	H	34	GFP	226.892	18	546.445	0.151873	0
1	8	8	H	34	GFP	1379.33	19	605.183	0.22446	0
1	8	9	H	34	GFP	222.993	20	564.685	0.150553	0
1	8	10	H	34	GFP	2718.29	21	356.335	0.192683	0
1	8	11	H	34	GFP	1263.89	22	376.921	0.172129	0
1	8	12	H	34	GFP	611.422	23	438.773	0.19237	0
1	8	13	H	34	GFP	3814.5	24	293.359	0.135668	0
1	8	14	H	34	GFP	426.37	26	517.063	0.15613	0
1	8	15	H	34	GFP	887.522	27	782.605	0.208736	0
1	8	16	H	34	GFP	338.38	28	583.404	0.155642	0
1	8	17	H	34	GFP	361.391	30	469.8	0.177142	0
1	8	18	H	34	GFP	1227.94	31	732.543	0.215564	0
1	8	19	H	34	GFP	242.999	32	545.08	0.141436	0
1	8	20	H	34	GFP	1255.13	36	465.516	0.225963	0
1	8	21	H	34	GFP	525.741	39	336.097	0.15404	0
1	8	22	H	34	GFP	269.656	40	370.007	0.15613	0
1	8	23	H	34	GFP	755.275	44	146.615	0.0485237	0
1	8	24	H	34	GFP	510.104	46	554.997	0.221408	0
1	8	25	H	34	GFP	1911.2	49	464.805	0.132631	0
1	9	1	A	35	WT	1057.37	4	531.165	0.125162	0		nan	nan	nan	nan
1	9	2	A	35	WT	1322.93	5	50.2142	0.0208133	0.120186		13.3756	0.120186	nan	nan
1	9	3	A	35	WT	529.039	16	681.986	0.18941	0		nan	nan	nan	nan
1	9	4	A	35	WT	1639.35	17	240.955	0.0382925	0.215674		26.0927	0.0930219	784.747	0.122652
1	9	5	A	35	WT	1274.31	18	121.091	0.0421912	0.111711		14.1295	0.111711	nan	nan
1	9	6	A	35	WT	779.905	20	412.829	0.161265	0		nan	nan	nan	nan
1	9	7	A	35	WT	1954.32	21	197.301	0.0489128	0.109551		15.6996	0.109551	nan	nan
1	9	8	A	35	WT	290.651	25	397.774	0.170932	0		nan	nan	nan	nan
1	9	9	A	35	WT	1017.83	27	525.165	0.0685893	0.47953		nan	nan	247.371	0.47953
1	9	10	A	35	WT	1162.55	28	475.605	0.122408	0		nan	nan	nan	nan
1	9	11	A	35	WT	1196.81	30	307.264	0.103639	0		nan	nan	nan	nan
1	9	12	A	35	WT	1012.08	35	472.97	0.110491	0.225921		7.41954	0.225921	nan	nan
1	9	13	A	35	WT	1249.33	39	327.373	0.0765087	0.126232		12.8702	0.126232	nan	nan
1	9	14	A	35	WT	378.492	41	761.664	0.167811	0		nan	nan	nan	nan
1	9	15	A	35	WT	2201.3	44	337.635	0.0707637	0.25475		13.4203	0.0976739	760.854	0.157076
1	9	16	A	35	WT	698.393	46	217.898	0.0863584	0		nan	nan	nan	nan
1	9	17	A	35	WT	522.514	49	928.231	0.212284	0		nan	nan	nan	nan
1	9	18	A	35	WT	774.917	58	111.013	0.0414893	0		nan	nan	nan	nan
1	9	19	A	35	WT	2969.33	61	691.17	0.10692	0.361808		13.8809	0.170887	158.915	0.190921
1	9	20	A	35	WT	1144.46	63	288.815	0.0708476	0.323218		13.5251	0.145572	381.896	0.177646
1	9	21	A	35	WT	640.548	67	168.779	0.0712291	0		nan	nan	nan	nan
1	9	22	A	35	WT	1552.01	69	270.405	0.0597238	0.148403		14.1715	0.148403	nan	nan
1	9	23	A	35	WT	824.695	72	663.552	0.158114	0		nan	nan	nan	nan
1	9	24	A	35	WT	1869.63	73	301.348	0.0413214	0.17792		15.5267	0.0589685	1408.16	0.118952
1	9	25	A	35	WT	2489.6	74	392.636	0.0547951	0.234378		13.4227	0.104916	607.604	0.129461
1	9	26	A	35	WT	561.48	82	50.2599	0.0193866	0.192894		5.39935	0.192894	nan	nan
1	10	1	B	35	WT	1787.57	3	90.4048	0.0287938	0.0547084		18.8217	0.0547084	nan	nan
1	10	2	B	35	WT	886.785	4	859.844	0.141283	0		nan	nan	nan	nan
1	10	3	B	35	WT	1507.98	6	103.78	0.0293584	0.112449		19.1939	0.112449	nan	nan
1	10	4	B	35	WT	282.248	9	107.352	0.0594415	0		nan	nan	nan	nan
1	10	5	B	35	WT	1070.56	12	66.6694	0.0308843	0.104809		14.2285	0.104809	nan	nan
1	10	6	B	35	WT	544.651	13	469.035	0.171954	0		nan	nan	nan	nan
1	10	7	B	35	WT	980.463	15	126.94	0.0347906	0.22469		8.96107	0.0905594	112.151	0.134131
1	10	8	B	35	WT	508.856	20	537.549	0.213207	0		nan	nan	nan	nan
1	10	9	B	35	WT	1978	21	176.367	0.0598154	0.243316		15.5006	0.0926784	450.897	0.150637
1	10	10	B	35	WT	2623.22	22	136.107	0.0509194	0.466544		13.7268	0.149595	227.72	0.316949
1	10	11	B	35	WT	122.069	25	562.065	0.204547	0		nan	nan	nan	nan
1	10	12	B	35	WT	314.619	39	579.041	0.140948	0		nan	nan	nan	nan
1	10	13	B	35	WT	1007.74	44	729.208	0.172755	0.109324		15.4107	0.109324	nan	nan
1	10	14	B	35	WT	94.9165	55	384.973	0.190265	0		nan	nan	nan	nan
1	10	15	B	35	WT	833.072	63	197.766	0.0600214	0.243763		4.90719	0.100008	515.339	0.143755
1	10	16	B	35	WT	782.439	64	282.937	0.0931258	0.193633		12.9834	0.193633	nan	nan
1	10	17	B	35	WT	855.437	65	731.944	0.148257	0.230806		6.38774	0.230806	nan	nan
1	10	18	B	35	WT	2017.93	67	477.149	0.0907607	0.310587		16.7782	0.140556	492.012	0.170031
1	10	19	B	35	WT	1014.91	70	140.443	0.043061	0		nan	nan	nan	nan
1	10	20	B	35	WT	1196.15	71	438.254	0.1205	0.217011		10.6821	0.217011	nan	nan
1	10	21	B	35	WT	509.543	72	456.32	0.127153	0		nan	nan	nan	nan
1	10	22	B	35	WT	396.186	73	84.9571	0.0491875	0		nan	nan	nan	nan
1	10	23	B	35	WT	649.686	75	228.609	0.0724193	0.162615		5.7532	0.162615	nan	nan
1	10	24	B	35	WT	685.031	76	254.327	0.0640116	0.177714		nan	nan	564.795	0.177714
1	10	25	B	35	WT	1375.44	77	188.678	0.0702754	0.158294		11.7393	0.158294	nan	nan
1	10	26	B	35	WT	1049.53	80	133.841	0.0646677	0.117339		14.1063	0.117339	nan	nan
1	10	27	B	35	WT	1300.8	81	346.402	0.0637369	0.166241		21.0811	0.166241	nan	nan
1	10	28	B	35	WT	2461.8	82	123.058	0.0406119	0.114823		23.3211	0.114823	nan	nan
1	10	29	B	35	WT	1500.09	84	216.709	0.0653544	0.12683		13.3939	0.12683	nan	nan
1	10	30	B	35	WT	1052.05	86	32.9757	0.0110475	0		nan	nan	nan	nan
1	10	31	B	35	WT	1377.8	87	143.248	0.00946059	0.28896		nan	nan	319.558	0.28896
1	10	32	B	35	WT	258.76	88	380.807	0.0931716	0		nan	nan	nan	nan
1	10	33	B	35	WT	1059.4	89	137.369	0.0532998	0.142969		12.4442	0.142969	nan	nan
1	10	34	B	35	WT	2253.83	90	183.594	0.0276951	0.265554		9.67635	0.103804	717.572	0.161749
1	10	35	B	35	WT	915.291	91	297.529	0.121309	0.18791		5.66868	0.18791	nan	nan
1	10	36	B	35	WT	270.061	94	228.256	0.108629	0		nan	nan	nan	nan
1	11	1	C	35	WT	1035.41	2	549.216	0.151423	0.273621		3.02806	0.273621	nan	nan
1	11	2	C	35	WT	1235.02	3	229.123	0.0473793	0.218684		13.9972	0.0949409	346.095	0.123743
1	11	3	C	35	WT	1802.07	4	354.71	0.0551919	0.322047		12.0971	0.142654	339.013	0.179393
1	11	4	C	35	WT	727.215	5	396.209	0.146975	0.208108		6.45868	0.208108	nan	nan
1	11	5	C	35	WT	115.912	9	334.153	0.147524	0		nan	nan	nan	nan
1	11	6	C	35	WT	197.673	10	541.133	0.184176	0		nan	nan	nan	nan
1	11	7	C	35	WT	796.186	13	419.85	0.139742	0.0697753		20.4947	0.0697753	nan	nan
1	11	8	C	35	WT	497.691	14	723.578	0.168307	0		nan	nan	nan	nan
1	11	9	C	35	WT	2197.18	15	435.142	0.0541238	0.296691		15.9221	0.120617	1140.3	0.176074
1	11	10	C	35	WT	1448.54	19	36.6366	0.0142824	0.0741993		20.2337	0.0741993	nan	nan
1	11	11	C	35	WT	1230.92	26	346.433	0.0707866	0.374918		14.8474	0.166476	199.474	0.208442
1	11	12	C	35	WT	3435.02	31	191.758	0.0508278	0.117642		13.4892	0.117642	nan	nan
1	11	13	C	35	WT	870.551	32	268.429	0.0748684	0		nan	nan	nan	nan
1	11	14	C	35	WT	599.526	35	719.445	0.189609	0		nan	nan	nan	nan
1	11	15	C	35	WT	1071.92	36	136.875	0.0670024	0		nan	nan	nan	nan
1	11	16	C	35	WT	693.248	37	704.725	0.184848	0		nan	nan	nan	nan
1	11	17	C	35	WT	197.273	39	488.448	0.221248	0		nan	nan	nan	nan
1	11	18	C	35	WT	270.785	40	371.78	0.172969	0		nan	nan	nan	nan
1	11	19	C	35	WT	273.274	41	659.196	0.259098	0		nan	nan	nan	nan
1	11	20	C	35	WT	3538.43	42	507.671	0.0530404	0.317679		11.4164	0.118871	756.151	0.198807
1	11	21	C	35	WT	979.658	44	180.539	0.0331426	0.225754		23.6683	0.106321	377.598	0.119432
1	11	22	C	35	WT	2147.41	45	203.113	0.024445	0.14477		9.18119	0.0455711	850.988	0.0991989
1	11	23	C	35	WT	1221.13	47	109.474	0.0353475	0.0948566		21.2809	0.0948566	nan	nan
1	11	24	C	35	WT	655.936	52	863.422	0.155032	0		nan	nan	nan	nan
1	11	25	C	35	WT	650.224	54	120.053	0.046891	0.135578		19.963	0.135578	nan	nan
1	11	26	C	35	WT	409.063	56	343.144	0.085893	0		nan	nan	nan	nan
1	11	27	C	35	WT	409.476	61	301.215	0.1402	0		nan	nan	nan	nan
1	11	28	C	35	WT	3545.16	62	651.899	0.0419013	0.150774		nan	nan	3168.3	0.150774
1	11	29	C	35	WT	782.939	63	149.762	0.0766232	0		nan	nan	nan	nan
1	11	30	C	35	WT	1064.3	65	453.526	0.0746319	0.298817		8.11917	0.105638	771.566	0.193179
1	11	31	C	35	WT	1966.64	66	453.899	0.204746	0.359662		24.4765	0.126718	199.634	0.232944
1	11	32	C	35	WT	328.526	67	354.383	0.207362	0		nan	nan	nan	nan
1	11	33	C	35	WT	175.104	68	118.449	0.0494087	0		nan	nan	nan	nan
1	11	34	C	35	WT	1172.57	71	55.1318	0.0208133	0.0714656		2.2594	0.0714656	nan	nan
1	11	35	C	35	WT	718.142	77	454.25	0.15758	0		nan	nan	nan	nan
1	11	36	C	35	WT	271.191	78	427.353	0.166415	0		nan	nan	nan	nan
1	11	37	C	35	WT	282.872	81	592.266	0.167452	0		nan	nan	nan	nan
1	11	38	C	35	WT	1556.01	85	366.534	0.0799268	0.356786		17.4173	0.153566	321.493	0.20322
1	11	39	C	35	WT	658.014	87	842.21	0.175059	0		nan	nan	nan	nan
1	11	40	C	35	WT	594.916	89	162.387	0.0634012	0.182225		18.8981	0.182225	nan	nan
1	11	41	C	35	WT	546.694	90	301.554	0.105661	0.253279		10.3648	0.253279	nan	nan
1	11	42	C	35	WT	1014.11	91	85.9587	0.0304112	0.153514		14.0557	0.153514	nan	nan
1	12	1	D	35	WT	1498.7	2	235.556	0.0933471	0.676158		nan	nan	175.63	0.676158
1	12	2	D	35	WT	529.681	3	358.457	0.14007	0		nan	nan	nan	nan
1	12	3	D	35	WT	678.844	4	163.474	0.0829175	0		nan	nan	nan	nan
1	12	4	D	35	WT	1888.04	6	494.929	0.0899901	0.0868422		11.3782	0.0868422	nan	nan
1	12	5	D	35	WT	2587.44	8	271.992	0.0755779	0.180059		15.2771	0.0814554	383.526	0.0986038
1	12	6	D	35	WT	599.508	14	516.186	0.119554	0		nan	nan	nan	nan
1	12	7	D	35	WT	129.844	15	753.622	0.249241	0		nan	nan	nan	nan
1	12	8	D	35	WT	1486.85	18	386.263	0.0339895	0.335263		19.3433	0.0983896	661.685	0.236873
1	12	9	D	35	WT	1691.1	19	409.225	0.140703	0.455164		10.6139	0.190359	188.708	0.264805
1	12	10	D	35	WT	1491.67	21	299.897	0.0331121	0.157485		nan	nan	634.379	0.157485
1	12	11	D	35	WT	1529.23	24	162.714	0.0522469	0.183558		15.3021	0.183558	nan	nan
1	12	12	D	35	WT	903.325	26	373.763	0.0972763	0.171054		13.4183	0.171054	nan	nan
1	12	13	D	35	WT	1336.95	28	327.574	0.150835	0.226872		10.6046	0.113406	218.99	0.113466
1	12	14	D	35	WT	1273.62	30	218.976	0.039292	0.238093		14.4588	0.0968857	220.882	0.141207
1	12	15	D	35	WT	1850.97	31	161.548	0.059968	0.39146		18.8694	0.178185	537.997	0.213275
1	12	16	D	35	WT	1138.86	32	227.947	0.0370031	0.231861		8.7199	0.0805734	286.891	0.151288
1	12	17	D	35	WT	1032.27	33	294.886	0.0647593	0.377253		14.9318	0.179882	174.339	0.197372
1	12	18	D	35	WT	3612.63	34	219.703	0.0152667	0.183505		13.0041	0.0476997	706.828	0.135805
1	12	19	D	35	WT	2995.89	36	224.708	0.049897	0.169109		11.7148	0.0598633	275.404	0.109245
1	12	20	D	35	WT	1262.5	38	495.948	0.120462	0.222296		17.039	0.222296	nan	nan
1	12	21	D	35	WT	2086.95	39	245.402	0.0231708	0.265936		23.0457	0.0940052	641.598	0.171931
1	12	22	D	35	WT	1019.66	41	210.912	0.0630198	0.181186		8.81299	0.181186	nan	nan
1	12	23	D	35	WT	282.103	43	301.931	0.146441	0		nan	nan	nan	nan
1	12	24	D	35	WT	399.599	45	482.605	0.203769	0		nan	nan	nan	nan
1	12	25	D	35	WT	853.769	47	548.187	0.104448	0		nan	nan	nan	nan
1	12	26	D	35	WT	1896.68	50	140.329	0.0345769	0.0864428		16.9508	0.0864428	nan	nan
1	12	27	D	35	WT	2466.67	51	166.032	0.0454414	0.143807		17.9621	0.143807	nan	nan
1	12	28	D	35	WT	773.202	52	130.881	0.0401617	0.211855		9.87629	0.105897	333.055	0.105959
1	12	29	D	35	WT	426.882	54	191.887	0.0602884	0		nan	nan	nan	nan
1	12	30	D	35	WT	635.741	55	367.888	0.109606	0		nan	nan	nan	nan
1	12	31	D	35	WT	2985.05	56	534.377	0.0878462	0.327995		12.7896	0.132389	405.096	0.195605
1	12	32	D	35	WT	899.157	59	1294.82	0.230999	0.108499		17.6856	0.108499	nan	nan
1	12	33	D	35	WT	565.567	60	362.841	0.130831	0		nan	nan	nan	nan
1	12	34	D	35	WT	972.554	61	502.875	0.148341	0.202759		16.93	0.202759	nan	nan
1	12	35	D	35	WT	1114.82	64	355.812	0.0514687	0.154802		8.66481	0.154802	nan	nan
1	12	36	D	35	WT	975.214	66	219.685	0.0541619	0		nan	nan	nan	nan
1	12	37	D	35	WT	7152.88	67	471.419	0.0506981	0.329077		11.253	0.170051	473.124	0.159026
1	12	38	D	35	WT	537.061	68	152.241	0.0704509	0		nan	nan	nan	nan
1	12	39	D	35	WT	2241.66	69	341.646	0.0392004	0.271713		14.7425	0.118076	264.664	0.153637
1	12	40	D	35	WT	895.875	70	623.998	0.119501	0		nan	nan	nan	nan
1	12	41	D	35	WT	1781.04	73	180.669	0.0477913	0.0892748		23.5452	0.0892748	nan	nan
1	13	1	E	35	WT	1289.91	3	522.772	0.0970779	0		nan	nan	nan	nan
1	13	2	E	35	WT	3641.94	6	48.6268	0.0270085	0.112808		19.2091	0.0436163	684.396	0.069192
1	13	3	E	35	WT	2941.81	7	346.444	0.124941	0.140817		24.4552	0.0609051	2145.89	0.0799115
1	13	4	E	35	WT	2391.81	9	521.16	0.0663157	0.247963		13.1648	0.109076	1081.87	0.138888
1	13	5	E	35	WT	2246.58	10	633.645	0.0651636	0.171644		34.8337	0.0570967	558.539	0.114547
1	13	6	E	35	WT	921.335	13	51.044	0.021149	0.141369		12.2741	0.141369	nan	nan
1	13	7	E	35	WT	771.151	14	488.766	0.113222	0		nan	nan	nan	nan
1	13	8	E	35	WT	2115.6	16	352.174	0.0258946	0.228312		16.4242	0.0807647	823.509	0.147547
1	13	9	E	35	WT	889.566	17	965.686	0.153231	0		nan	nan	nan	nan
1	13	10	E	35	WT	401.264	22	458.567	0.158999	0		nan	nan	nan	nan
1	13	11	E	35	WT	1586.99	23	781.796	0.0977646	0.12137		6.72768	0.12137	nan	nan
1	13	12	E	35	WT	643.567	24	395.769	0.14123	0		nan	nan	nan	nan
1	13	13	E	35	WT	747.429	27	362.908	0.147021	0.24538		21.2695	0.24538	nan	nan
1	13	14	E	35	WT	337.949	29	336.257	0.161746	0		nan	nan	nan	nan
1	13	15	E	35	WT	1206.2	30	447.587	0.117937	0.194108		6.67723	0.194108	nan	nan
1	13	16	E	35	WT	197.196	34	771.52	0.169581	0		nan	nan	nan	nan
1	13	17	E	35	WT	1404.56	36	349.894	0.045655	0.335622		21.594	0.141741	244.025	0.193881
1	13	18	E	35	WT	787.606	39	529.373	0.112779	0		nan	nan	nan	nan
1	13	19	E	35	WT	1293.26	41	298.984	0.0857939	0.1827		18.8916	0.1827	nan	nan
1	13	20	E	35	WT	511.478	47	623.885	0.14258	0		nan	nan	nan	nan
1	13	21	E	35	WT	709.365	49	522.496	0.186618	0.163699		8.22263	0.163699	nan	nan
1	13	22	E	35	WT	356.222	50	202.659	0.113512	0		nan	nan	nan	nan
1	13	23	E	35	WT	690.988	51	395.708	0.112123	0		nan	nan	nan	nan
1	13	24	E	35	WT	2386.01	52	124.95	0.0379644	0.204173		12.4654	0.0876402	119.321	0.116533
1	13	25	E	35	WT	328.023	53	429.686	0.158602	0.392656		7.43171	0.392656	nan	nan
1	13	26	E	35	WT	1177.27	54	216.241	0.0370947	0.141922		25.1186	0.141922	nan	nan
1	13	27	E	35	WT	2180.6	55	74.847	0.0178531	0.114486		14.7835	0.114486	nan	nan
1	13	28	E	35	WT	2528.27	59	411.766	0.0471809	0.219689		13.2922	0.0956143	573.541	0.124075
1	13	29	E	35	WT	1911.42	60	519.866	0.0630808	0.221483		7.84959	0.0984309	609.38	0.123053
1	13	30	E	35	WT	1437.51	61	321.018	0.0411841	0.293957		5.04219	0.120569	625.799	0.173388
1	13	31	E	35	WT	1819.79	64	282.253	0.0466087	0.141375		nan	nan	1524.41	0.141375
1	13	32	E	35	WT	587.133	65	272.213	0.0835965	0.458049		7.42065	0.183524	145.503	0.274525
1	13	33	E	35	WT	604.241	67	47.5922	0.0168536	0.241001		4.88779	0.0914778	174.267	0.149523
1	13	34	E	35	WT	447.331	68	222.747	0.0733043	0.198		10.6139	0.074081	130.761	0.123919
1	13	35	E	35	WT	1834.26	70	253.769	0.0397498	0.188341		15.2269	0.0766451	1361.08	0.111696
1	14	1	F	35	WT	397.839	1	212.223	0.130327	0		nan	nan	nan	nan
1	14	2	F	35	WT	1414.24	2	145.829	0.0366064	0.26383		12.4324	0.144809	744.438	0.11902
1	14	3	F	35	WT	10637.3	4	311.869	0.0760052	0.29699		16.0673	0.137709	503.29	0.159281
1	14	4	F	35	WT	177.78	6	166.22	0.0980774	0		nan	nan	nan	nan
1	14	5	F	35	WT	422.621	9	56.6887	0.0232013	0.137251		5.33692	0.137251	nan	nan
1	14	6	F	35	WT	651.604	10	537.211	0.122881	0		nan	nan	nan	nan
1	14	7	F	35	WT	1068.83	11	359.532	0.0968643	0.408796		13.4497	0.188364	127.462	0.220432
1	14	8	F	35	WT	466.995	12	415.865	0.15349	0		nan	nan	nan	nan
1	14	9	F	35	WT	388.323	13	254.299	0.11265	0		nan	nan	nan	nan
1	14	10	F	35	WT	263.694	14	362.266	0.143542	0		nan	nan	nan	nan
1	14	11	F	35	WT	6572.48	18	984.327	0.0861524	0.221956		11.1091	0.0922698	1256.23	0.129686
1	14	12	F	35	WT	3144.5	19	382.842	0.0946288	0.267983		32.88	0.109274	2732.91	0.158709
1	14	13	F	35	WT	1235.46	20	228.634	0.0544747	0.147879		16.0365	0.147879	nan	nan
1	14	14	F	35	WT	3265.76	24	453.191	0.0843519	0.711669		12.512	0.110082	241.269	0.601587
1	14	15	F	35	WT	1796.33	29	478.501	0.0542763	0.328313		23.2441	0.132998	678.391	0.195315
1	14	16	F	35	WT	226.681	30	527.251	0.246769	0		nan	nan	nan	nan
1	14	17	F	35	WT	8019.57	32	236.06	0.0960555	0.273097		17.5999	0.121202	826.699	0.151894
1	14	18	F	35	WT	1193.14	38	235.246	0.13785	0.384813		22.6513	0.191909	115.907	0.192905
1	14	19	F	35	WT	2019.76	39	340.408	0.0363012	0.201465		18.9846	0.0726024	1670.98	0.128862
1	14	20	F	35	WT	1294.28	40	290.945	0.0311131	0.171893		nan	nan	573.252	0.171893
1	14	21	F	35	WT	1129.69	41	553.55	0.224186	0.261733		31.3145	0.261733	nan	nan
1	14	22	F	35	WT	1135.17	43	485.266	0.129091	0.133042		12.573	0.133042	nan	nan
1	14	23	F	35	WT	327.747	44	81.2802	0.032929	0		nan	nan	nan	nan
1	14	24	F	35	WT	891.235	46	206.203	0.0440833	0.279896		12.2562	0.11931	706.488	0.160586
1	14	25	F	35	WT	661.47	47	190.968	0.0570993	0		nan	nan	nan	nan
1	14	26	F	35	WT	3763.6	48	188.185	0.0613107	0.233004		10.4223	0.120545	1528.86	0.112459
1	14	27	F	35	WT	1150.33	50	431.602	0.113283	0.483365		6.83543	0.227998	178.39	0.255367
1	14	28	F	35	WT	1319.5	52	573.445	0.235584	0.365191		10.9649	0.143058	490.429	0.222133
1	14	29	F	35	WT	443.514	55	168.077	0.0474708	0		nan	nan	nan	nan
1	14	30	F	35	WT	819.487	56	180.67	0.0584573	0.192982		10.0167	0.192982	nan	nan
1	14	31	F	35	WT	993.391	58	548.089	0.0911116	0.251436		14.1829	0.251436	nan	nan
1	14	32	F	35	WT	624.076	59	414.34	0.128603	0		nan	nan	nan	nan
1	14	33	F	35	WT	674.734	60	141.211	0.0552377	0.151632		18.2554	0.151632	nan	nan
1	14	34	F	35	WT	1948	73	469.598	0.0919814	0.307223		17.673	0.307223	nan	nan
1	15	1	G	35	WT	809.769	1	466.065	0.0761883	0.113353		11.2125	0.113353	nan	nan
1	15	2	G	35	WT	817.389	3	315.827	0.0904555	0		nan	nan	nan	nan
1	15	3	G	35	WT	3558.37	5	247.865	0.0313268	0.189326		13.8368	0.0715642	1639.57	0.117762
1	15	4	G	35	WT	663.217	7	527.906	0.128908	0		nan	nan	nan	nan
1	15	5	G	35	WT	643.014	8	129.357	0.0512856	0		nan	nan	nan	nan
1	15	6	G	35	WT	574.082	10	338.962	0.135958	0.258183		5.86781	0.258183	nan	nan
1	15	7	G	35	WT	2414.39	13	480.239	0.0482795	0.328285		24.0611	0.127293	387.037	0.200992
1	15	8	G	35	WT	1684.21	17	479.791	0.0693217	0.203988		23.119	0.0916838	335.794	0.112304
1	15	9	G	35	WT	3244.72	23	580.889	0.0480049	0.350439		38.3488	0.170245	1313.25	0.180194
1	15	10	G	35	WT	478.443	24	110.468	0.0590829	0		nan	nan	nan	nan
1	15	11	G	35	WT	356.812	25	462.032	0.123445	0		nan	nan	nan	nan
1	15	12	G	35	WT	1284.26	26	133.394	0.0406958	0.101501		23.7444	0.101501	nan	nan
1	15	13	G	35	WT	282.894	29	282.011	0.153223	0		nan	nan	nan	nan
1	15	14	G	35	WT	2344.34	30	187.482	0.0407416	0.107824		21.8274	0.107824	nan	nan
1	15	15	G	35	WT	476.601	31	187.556	0.054963	0.171038		nan	nan	409.463	0.171038
1	15	16	G	35	WT	173.238	32	427.475	0.143908	0		nan	nan	nan	nan
1	15	17	G	35	WT	634.644	33	166.783	0.0519341	0.123676		11.4274	0.123676	nan	nan
1	15	18	G	35	WT	2526.13	34	257.55	0.0441062	0.252571		16.1193	0.095228	209.911	0.157343
1	15	19	G	35	WT	1602.5	35	430.858	0.151568	0.133373		18.8426	0.133373	nan	nan
1	15	20	G	35	WT	2552.48	36	184.839	0.052369	0.197916		18.4411	0.0976492	854.089	0.100267
1	15	21	G	35	WT	660.659	37	178.632	0.0767987	0.145664		7.74907	0.145664	nan	nan
1	15	22	G	35	WT	1766.44	38	155.578	0.0624704	0.119618		15.7517	0.119618	nan	nan
1	15	23	G	35	WT	1060.49	39	534.476	0.107256	0		nan	nan	nan	nan
1	15	24	G	35	WT	1774.75	40	413.456	0.100244	0.137749		14.1667	0.137749	nan	nan
1	15	25	G	35	WT	998.26	41	206.205	0.0885176	0.235767		2.78953	0.235767	nan	nan
1	15	26	G	35	WT	925.897	42	512.673	0.160304	0.11083		53.3754	0.11083	nan	nan
1	15	27	G	35	WT	1069.29	43	81.9927	0.0353017	0.21761		26.9592	0.0968963	299.105	0.120714
1	15	28	G	35	WT	367.701	44	62.1233	0.0196689	0.169383		54.0056	0.169383	nan	nan
1	15	29	G	35	WT	969.251	45	96.2127	0.0184634	0.0950332		nan	nan	558.498	0.0950332
1	15	30	G	35	WT	215.573	46	622.483	0.154566	0		nan	nan	nan	nan
1	15	31	G	35	WT	272.7	51	358.795	0.138338	0		nan	nan	nan	nan
1	15	32	G	35	WT	2027.88	52	382.251	0.0346914	0.256794		8.66058	0.141527	1008.8	0.115267
1	15	33	G	35	WT	1688.23	53	289.831	0.0500572	0.442647		15.8675	0.214189	692.455	0.228458
1	16	1	H	35	WT	536.343	2	140.605	0.0568551	0		nan	nan	nan	nan
1	16	2	H	35	WT	425.233	3	295.004	0.0679332	0.0343099		17.9156	0.0343099	nan	nan
1	16	3	H	35	WT	706.706	6	562.011	0.140337	0.0695099		22.2953	0.0695099	nan	nan
1	16	4	H	35	WT	664.867	10	138.593	0.0573739	0.127452		17.8099	0.127452	nan	nan
1	16	5	H	35	WT	1894.61	11	416.938	0.0977951	0.143795		29.265	0.0603438	123.532	0.0834516
1	16	6	H	35	WT	513.151	12	488.585	0.179622	0		nan	nan	nan	nan
1	16	7	H	35	WT	217.362	13	298.017	0.0788128	0		nan	nan	nan	nan
1	16	8	H	35	WT	777.99	14	322.056	0.114626	0.1523		5.87144	0.1523	nan	nan
1	16	9	H	35	WT	1364.16	16	571.25	0.125185	0		nan	nan	nan	nan
1	16	10	H	35	WT	1202.1	19	334.104	0.0918441	0.195109		8.64073	0.195109	nan	nan
1	16	11	H	35	WT	2120.39	23	89.1521	0.0393988	0.135563		10.6649	0.135563	nan	nan
1	16	12	H	35	WT	677.903	24	72.0405	0.031899	0.184466		7.07311	0.184466	nan	nan
1	16	13	H	35	WT	140.382	25	315.789	0.18851	0		nan	nan	nan	nan
1	16	14	H	35	WT	659.819	26	155.315	0.0613718	0		nan	nan	nan	nan
1	16	15	H	35	WT	246.185	29	862.14	0.183337	0		nan	nan	nan	nan
1	16	16	H	35	WT	3826.49	31	239.917	0.0254978	0.243443		24.6399	0.130992	661.897	0.112451
1	16	17	H	35	WT	945.501	34	73.7046	0.0347753	0.179762		6.88433	0.179762	nan	nan
1	16	18	H	35	WT	465.899	35	466.453	0.148775	0		nan	nan	nan	nan
1	16	19	H	35	WT	1438.7	38	235.779	0.0228733	0.158793		nan	nan	1132.43	0.158793
1	16	20	H	35	WT	404.364	39	361.864	0.172259	0		nan	nan	nan	nan
1	16	21	H	35	WT	945.161	42	290.287	0.0629892	0.361158		15.2131	0.180328	138.887	0.18083
1	16	22	H	35	WT	144.223	43	378.391	0.154055	0		nan	nan	nan	nan
1	16	23	H	35	WT	209.272	45	611.12	0.16936	0		nan	nan	nan	nan
1	16	24	H	35	WT	251.967	46	255.206	0.103281	0		nan	nan	nan	nan
1	16	25	H	35	WT	448.532	47	679.534	0.169085	0		nan	nan	nan	nan
1	16	26	H	35	WT	534.419	48	534.906	0.134096	0		nan	nan	nan	nan
1	16	27	H	35	WT	303.862	49	657.518	0.177211	0		nan	nan	nan	nan
1	16	28	H	35	WT	954.201	51	270.452	0.0484703	0.330055		12.9567	0.138254	189.529	0.191801
1	16	29	H	35	WT	390.707	52	511.16	0.145281	0		nan	nan	nan	nan
1	16	30	H	35	WT	548.69	55	759.803	0.174212	0		nan	nan	nan	nan
1	16	31	H	35	WT	1443.22	57	326.35	0.0303349	0.178958		nan	nan	1266.87	0.178958
1	16	32	H	35	WT	1138.73	60	174.819	0.0534371	0.148553		12.1171	0.148553	nan	nan
1	16	33	H	35	WT	131.47	63	442.567	0.15568	0		nan	nan	nan	nan
1	16	34	H	35	WT	1544.59	67	225.612	0.0438087	0.133945		22.3449	0.133945	nan	nan
1	16	35	H	35	WT	238.48	68	123.222	0.0468986	0		nan	nan	nan	nan
1	16	36	H	35	WT	1658.95	71	448.81	0.0707561	0.360746		52.6174	0.162776	527.678	0.197971
1	16	37	H	35	WT	1618.75	72	126.295	0.0321279	0.139253		10.4619	0.139253	nan	nan
1	16	38	H	35	WT	572.975	74	54.3444	0.0270924	0		nan	nan	nan	nan
1	16	39	H	35	WT	836.259	75	214.228	0.0630503	0.139817		10.6788	0.139817	nan	nan
1	17	1	A	38	∆NLS	1675.12	3	612.809	0.146059	0.139247		17.1749	0.0659047	154.193	0.0733425
1	17	2	A	38	∆NLS	607.99	4	485.646	0.14902	0		nan	nan	nan	nan
1	17	3	A	38	∆NLS	280.127	14	160.996	0.0684749	0		nan	nan	nan	nan
1	17	4	A	38	∆NLS	2239.05	18	214.281	0.124727	0.0811634		17.7177	0.0811634	nan	nan
1	17	5	A	38	∆NLS	660.786	19	310.823	0.137369	0		nan	nan	nan	nan
1	17	6	A	38	∆NLS	1727.12	29	326.215	0.100069	0.138693		18.2839	0.03851	879.889	0.100183
1	17	7	A	38	∆NLS	602.936	30	852.184	0.288624	0.158892		15.6583	0.068101	336.183	0.0907912
1	17	8	A	38	∆NLS	1101.82	32	262.391	0.11223	0.0847064		22.1074	0.040974	137.755	0.0437324
1	17	9	A	38	∆NLS	1915.14	35	262.8	0.109834	0.101531		5.18219	0.0371099	773.17	0.064421
1	17	10	A	38	∆NLS	934.015	36	256.485	0.116579	0.0726749		16.8917	0.0726749	nan	nan
1	17	11	A	38	∆NLS	1262.06	40	362.559	0.134829	0.175525		5.21287	0.0540627	883.256	0.121462
1	17	12	A	38	∆NLS	1505.1	43	137.342	0.05523	0.203761		nan	nan	1292.6	0.203761
1	17	13	A	38	∆NLS	407.789	46	414.918	0.17171	0		nan	nan	nan	nan
1	17	14	A	38	∆NLS	365.422	57	467.924	0.201404	0		nan	nan	nan	nan
1	17	15	A	38	∆NLS	2747.58	58	345.111	0.0854658	0.188777		15.7468	0.0896013	232.096	0.099176
1	17	16	A	38	∆NLS	1133.21	67	268.892	0.115274	0.113249		12.447	0.113249	nan	nan
1	17	17	A	38	∆NLS	1170.14	68	187.921	0.0830777	0.145741		14.0882	0.145741	nan	nan
1	17	18	A	38	∆NLS	649.04	69	364.748	0.145159	0.243725		11.0496	0.243725	nan	nan
1	17	19	A	38	∆NLS	1311.15	70	218.791	0.111482	0.167044		25.4683	0.0636489	161.591	0.103395
1	17	20	A	38	∆NLS	651.648	72	242.151	0.106935	0.0901634		11.3061	0.0901634	nan	nan
1	17	21	A	38	∆NLS	1554.65	78	178.147	0.0936751	0.129919		32.714	0.129919	nan	nan
1	17	22	A	38	∆NLS	1378.71	84	363.492	0.16231	0.0563363		5.27735	0.0563363	nan	nan
1	17	23	A	38	∆NLS	873.861	85	739.771	0.191897	0		nan	nan	nan	nan
1	17	24	A	38	∆NLS	558.397	89	618.913	0.241703	0		nan	nan	nan	nan
1	17	25	A	38	∆NLS	774.773	94	393.008	0.197543	0.0829302		9.53555	0.0829302	nan	nan
1	17	26	A	38	∆NLS	2633.37	100	357.431	0.127092	0.125718		18.8855	0.0637132	175.605	0.062005
1	17	27	A	38	∆NLS	4070.01	101	538.6	0.133776	0.177321		25.5444	0.0613201	733.421	0.116001
1	17	28	A	38	∆NLS	2081.9	108	236.149	0.0558022	0.421724		10.5609	0.173643	955.602	0.248081
1	17	29	A	38	∆NLS	258.964	113	223.615	0.127901	0		nan	nan	nan	nan
1	17	30	A	38	∆NLS	1427.71	116	476.939	0.13508	0.0777701		51.0058	0.0777701	nan	nan
1	17	31	A	38	∆NLS	367.869	118	455.636	0.280018	0		nan	nan	nan	nan
1	17	32	A	38	∆NLS	786.428	119	523.053	0.109461	0.135973		3.85129	0.135973	nan	nan
1	17	33	A	38	∆NLS	578.982	120	228.06	0.112459	0.0531864		10.5295	0.0531864	nan	nan
1	17	34	A	38	∆NLS	1679.12	121	651.159	0.121386	0.12829		nan	nan	603.041	0.12829
1	17	35	A	38	∆NLS	1528.37	123	432.465	0.097818	0		nan	nan	nan	nan
1	17	36	A	38	∆NLS	3408.14	128	446.953	0.111009	0.0786782		22.8612	0.0386232	153.312	0.0400549
1	17	37	A	38	∆NLS	272.73	131	205.89	0.123751	0		nan	nan	nan	nan
1	18	1	B	38	∆NLS	493.253	4	103.043	0.0396963	0.0691005		29.7247	0.0691005	nan	nan
1	18	2	B	38	∆NLS	1129.87	8	152.499	0.0352636	0		nan	nan	nan	nan
1	18	3	B	38	∆NLS	645.991	9	142.235	0.0543069	0.12256		3.24915	0.12256	nan	nan
1	18	4	B	38	∆NLS	621.335	11	65.7854	0.010811	0		nan	nan	nan	nan
1	18	5	B	38	∆NLS	762.218	17	172.759	0.044358	0		nan	nan	nan	nan
1	18	6	B	38	∆NLS	1585.19	20	211.709	0.0534524	0		nan	nan	nan	nan
1	18	7	B	38	∆NLS	738.019	24	51.7845	0.0242466	0.171885		8.10568	0.171885	nan	nan
1	18	8	B	38	∆NLS	787.02	26	394.599	0.0597696	0.208209		nan	nan	146.856	0.208209
1	18	9	B	38	∆NLS	3158.52	41	182.834	0.0264439	0.320056		9.43157	0.130158	799.757	0.189899
1	18	10	B	38	∆NLS	658.92	43	264.743	0.0905852	0		nan	nan	nan	nan
1	18	11	B	38	∆NLS	464.963	48	144.803	0.0765469	0		nan	nan	nan	nan
1	18	12	B	38	∆NLS	1901.04	55	334.419	0.0571527	0.0614188		24.4901	0.0614188	nan	nan
1	19	1	C	38	∆NLS	1794.39	1	369.968	0.0614481	0		nan	nan	nan	nan
1	19	2	C	38	∆NLS	723.994	2	138.46	0.0411536	0		nan	nan	nan	nan
1	19	3	C	38	∆NLS	270.826	3	44.6822	0.0216068	0		nan	nan	nan	nan
1	19	4	C	38	∆NLS	567.764	4	59.1005	0.0312963	0.194461		nan	nan	287.561	0.194461
1	19	5	C	38	∆NLS	783.917	5	67.8979	0.0219425	0		nan	nan	nan	nan
1	19	6	C	38	∆NLS	288.041	8	138.812	0.0586709	0		nan	nan	nan	nan
1	19	7	C	38	∆NLS	1431.25	16	149.189	0.0296941	0.111994		nan	nan	491.008	0.111994
1	19	8	C	38	∆NLS	1100.14	17	574.215	0.169421	0		nan	nan	nan	nan
1	19	9	C	38	∆NLS	742.58	32	322.053	0.105852	0		nan	nan	nan	nan
1	19	10	C	38	∆NLS	623.202	36	304.652	0.0725185	0		nan	nan	nan	nan
1	19	11	C	38	∆NLS	333.712	38	182.235	0.0807584	0		nan	nan	nan	nan
1	19	12	C	38	∆NLS	919.352	42	135.904	0.0426184	0.0368696		nan	nan	176.427	0.0368696
1	19	13	C	38	∆NLS	938.862	44	292.828	0.1122	0		nan	nan	nan	nan
1	19	14	C	38	∆NLS	701.608	49	73.1507	0.0297093	0		nan	nan	nan	nan
1	19	15	C	38	∆NLS	259.237	52	295.1	0.11342	0		nan	nan	nan	nan
1	19	16	C	38	∆NLS	975.369	53	232.698	0.0876173	0		nan	nan	nan	nan
1	19	17	C	38	∆NLS	702.098	55	558.951	0.177005	0		nan	nan	nan	nan
1	19	18	C	38	∆NLS	1139.79	56	171.57	0.0322423	0.195941		nan	nan	679.585	0.195941
1	19	19	C	38	∆NLS	1081.78	57	195.612	0.0364233	0		nan	nan	nan	nan
1	19	20	C	38	∆NLS	727.639	58	262.475	0.0953231	0		nan	nan	nan	nan
1	19	21	C	38	∆NLS	763.759	59	151.248	0.0524376	0.0764477		12.8712	0.0764477	nan	nan
1	19	22	C	38	∆NLS	476.496	60	128.416	0.0339971	0		nan	nan	nan	nan
1	19	23	C	38	∆NLS	1226.26	61	517.231	0.168795	0		nan	nan	nan	nan
1	19	24	C	38	∆NLS	1176.09	62	249.433	0.0806592	0.104433		1.7951	0.104433	nan	nan
1	19	25	C	38	∆NLS	782.722	64	333.877	0.104311	0		nan	nan	nan	nan
1	19	26	C	38	∆NLS	1025.99	66	104.385	0.0356909	0		nan	nan	nan	nan
1	19	27	C	38	∆NLS	1234.29	70	245.6	0.0518654	0		nan	nan	nan	nan
1	19	28	C	38	∆NLS	669.449	75	164.346	0.0576867	0.09131		3.28855	0.09131	nan	nan
1	20	1	D	38	∆NLS	1354.96	1	85.8575	0.0314946	0.027164		19.6098	0.027164	nan	nan
1	20	2	D	38	∆NLS	1325.91	2	649.436	0.175448	0.0648585		4.97906	0.0648585	nan	nan
1	20	3	D	38	∆NLS	1105.25	3	105.206	0.0382239	0.0488559		17.4956	0.0488559	nan	nan
1	20	4	D	38	∆NLS	1055.2	4	142.117	0.0546273	0.157122		22.2728	0.157122	nan	nan
1	20	5	D	38	∆NLS	2286.15	5	106.513	0.057145	0.0865156		21.0815	0.0362117	660.609	0.0503039
1	20	6	D	38	∆NLS	1111.27	6	100.77	0.0380179	0.0488785		3.43606	0.0488785	nan	nan
1	20	7	D	38	∆NLS	1241.43	7	115.73	0.0443198	0.15272		11.9789	0.0819867	182.062	0.0707332
1	20	8	D	38	∆NLS	1410.92	8	672.251	0.125078	0.124804		15.8364	0.124804	nan	nan
1	20	9	D	38	∆NLS	756.259	10	59.337	0.0313802	0.0264786		19.5674	0.0264786	nan	nan
1	20	10	D	38	∆NLS	1670.37	11	330.991	0.110002	0.163043		3.7384	0.0657816	428.85	0.097261
1	20	11	D	38	∆NLS	1485.44	12	118.177	0.0393683	0.153913		12.6405	0.121594	341.079	0.0323186
1	20	12	D	38	∆NLS	1098.18	13	55.8602	0.0297169	0.0232595		17.5561	0.0232595	nan	nan
1	20	13	D	38	∆NLS	737.171	14	90.5118	0.0402533	0		nan	nan	nan	nan
1	20	14	D	38	∆NLS	1793.16	16	753.807	0.221462	0		nan	nan	nan	nan
1	20	15	D	38	∆NLS	1388.94	17	94.0045	0.0402075	0.0360075		16.6957	0.0360075	nan	nan
1	20	16	D	38	∆NLS	463.797	18	698.174	0.237812	0		nan	nan	nan	nan
1	20	17	D	38	∆NLS	702.783	19	442.472	0.19089	0		nan	nan	nan	nan
1	20	18	D	38	∆NLS	2038.8	20	158.251	0.0359274	0.125719		15.2658	0.125719	nan	nan
1	20	19	D	38	∆NLS	1207.42	22	338.965	0.145563	0.308803		29.8945	0.128136	179.962	0.180667
1	20	20	D	38	∆NLS	684.615	24	568.097	0.276646	0.316213		2.29322	0.316213	nan	nan
1	20	21	D	38	∆NLS	854.024	25	397.992	0.153552	0.063386		16.8388	0.063386	nan	nan
1	20	22	D	38	∆NLS	1155.84	27	479.204	0.137545	0		nan	nan	nan	nan
1	20	23	D	38	∆NLS	1110.32	28	634.636	0.101358	0.0548553		13.8973	0.0548553	nan	nan
1	20	24	D	38	∆NLS	1231.07	29	580.819	0.258053	0		nan	nan	nan	nan
1	20	25	D	38	∆NLS	396.365	30	356.8	0.133837	0		nan	nan	nan	nan
1	20	26	D	38	∆NLS	1213.98	34	419.546	0.141375	0		nan	nan	nan	nan
1	20	27	D	38	∆NLS	2747.09	39	416.211	0.128618	0.0964586		8.7851	0.041104	224.071	0.0553546
1	20	28	D	38	∆NLS	454.579	40	514.918	0.164431	0		nan	nan	nan	nan
1	20	29	D	38	∆NLS	962.996	41	143.395	0.0488899	0		nan	nan	nan	nan
1	20	30	D	38	∆NLS	743.201	42	470.02	0.162837	0		nan	nan	nan	nan
1	20	31	D	38	∆NLS	1496.65	43	315.153	0.0994278	0.0563344		6.35784	0.0563344	nan	nan
1	20	32	D	38	∆NLS	1437.85	44	260.989	0.0648661	0.315587		8.0822	0.140658	165.789	0.174929
1	20	33	D	38	∆NLS	652.732	45	227.057	0.0424201	0		nan	nan	nan	nan
1	20	34	D	38	∆NLS	1402.74	47	153.733	0.0407874	0		nan	nan	nan	nan
1	20	35	D	38	∆NLS	1062.07	48	193.826	0.0869306	0		nan	nan	nan	nan
1	20	36	D	38	∆NLS	1031.37	50	388.396	0.134287	0.359724		19.0602	0.359724	nan	nan
1	20	37	D	38	∆NLS	357.538	52	370.267	0.138506	0		nan	nan	nan	nan
1	20	38	D	38	∆NLS	364.542	57	468.736	0.134264	0		nan	nan	nan	nan
1	20	39	D	38	∆NLS	604.264	68	182.286	0.0676585	0		nan	nan	nan	nan
1	20	40	D	38	∆NLS	1268.37	73	231.025	0.0510872	0.0602579		2.31839	0.0602579	nan	nan
1	20	41	D	38	∆NLS	500.697	77	244.712	0.133318	0		nan	nan	nan	nan
1	20	42	D	38	∆NLS	265.306	81	213.702	0.0807355	0		nan	nan	nan	nan
1	21	1	E	38	∆NLS	772.795	9	273.169	0.12221	0.0624857		5.88772	0.0624857	nan	nan
1	21	2	E	38	∆NLS	672.581	10	75.7017	0.0250706	0.162852		21.7044	0.162852	nan	nan
1	21	3	E	38	∆NLS	621.455	12	249.087	0.111345	0.0493874		45.0354	0.0493874	nan	nan
1	21	4	E	38	∆NLS	898.065	15	326.944	0.1075	0.0730297		17.2192	0.0730297	nan	nan
1	21	5	E	38	∆NLS	1978.6	16	164.455	0.0472267	0.186896		19.1688	0.0586748	406.822	0.128222
1	21	6	E	38	∆NLS	836.005	17	322.7	0.119997	0.150439		10.2343	0.0710307	342.087	0.079408
1	21	7	E	38	∆NLS	1463.7	18	156.083	0.0531014	0.270263		6.55776	0.0855065	496.645	0.184756
1	21	8	E	38	∆NLS	1856.27	19	669.429	0.178164	0		nan	nan	nan	nan
1	21	9	E	38	∆NLS	1274.22	21	472.729	0.140703	0.101694		20.886	0.046128	235.884	0.0555657
1	21	10	E	38	∆NLS	1767.21	27	521.657	0.148836	0.180345		14.2003	0.0723497	122.609	0.107996
1	21	11	E	38	∆NLS	432.637	28	966.172	0.316411	0		nan	nan	nan	nan
1	21	12	E	38	∆NLS	2381.42	29	525.434	0.152918	0.0870352		20.5478	0.0474151	659.959	0.0396201
1	21	13	E	38	∆NLS	2019.55	30	1032.18	0.214023	0		nan	nan	nan	nan
1	21	14	E	38	∆NLS	1132.66	33	633.898	0.215412	0		nan	nan	nan	nan
1	21	15	E	38	∆NLS	440.446	35	835.756	0.320012	0		nan	nan	nan	nan
1	21	16	E	38	∆NLS	998.4	36	744.291	0.254292	0		nan	nan	nan	nan
1	21	17	E	38	∆NLS	1003.61	37	414.018	0.0889601	0		nan	nan	nan	nan
1	21	18	E	38	∆NLS	2691.19	39	363.689	0.110857	0.0993324		16.2249	0.0450752	330.878	0.0542573
1	21	19	E	38	∆NLS	2086.41	40	477.944	0.115221	0.124172		10.188	0.0685987	107.113	0.0555734
1	21	20	E	38	∆NLS	1248.68	41	555.95	0.23154	0.0800145		18.9707	0.0309873	547.392	0.0490272
1	21	21	E	38	∆NLS	2041.76	42	398.749	0.0888075	0.164034		nan	nan	695.294	0.164034
1	21	22	E	38	∆NLS	529.115	43	603.9	0.212726	0		nan	nan	nan	nan
1	21	23	E	38	∆NLS	1844.12	44	276.457	0.121088	0.0940956		15.4411	0.0418487	128.632	0.0522469
1	21	24	E	38	∆NLS	1554.88	45	832.344	0.155978	0		nan	nan	nan	nan
1	21	25	E	38	∆NLS	1055.6	47	551.885	0.244938	0.0781796		8.60061	0.0781796	nan	nan
1	21	26	E	38	∆NLS	529.495	48	392.002	0.15285	0.129984		nan	nan	198.887	0.129984
1	21	27	E	38	∆NLS	560.592	50	533.727	0.17644	0		nan	nan	nan	nan
1	21	28	E	38	∆NLS	733.412	51	614.462	0.200046	0		nan	nan	nan	nan
1	21	29	E	38	∆NLS	585.922	52	640.897	0.190425	0		nan	nan	nan	nan
1	21	30	E	38	∆NLS	2526.51	53	253.538	0.0881743	0.246887		30.1035	0.112978	730.076	0.133909
1	21	31	E	38	∆NLS	515.866	54	255.961	0.0836423	0		nan	nan	nan	nan
1	21	32	E	38	∆NLS	2064.68	56	392.408	0.0800488	0.0566148		12.113	0.0566148	nan	nan
1	21	33	E	38	∆NLS	377.435	58	531.655	0.148013	0		nan	nan	nan	nan
1	21	34	E	38	∆NLS	754.439	59	303.304	0.0786603	0		nan	nan	nan	nan
1	21	35	E	38	∆NLS	1063.93	63	187.431	0.0741894	0.215518		13.6726	0.0906111	440.828	0.124907
1	21	36	E	38	∆NLS	604.7	65	545.097	0.153597	0		nan	nan	nan	nan
1	21	37	E	38	∆NLS	1421.86	66	463.905	0.115175	0.219234		25.2528	0.0906577	360.387	0.128576
1	21	38	E	38	∆NLS	1896.86	68	671.025	0.114817	0.0274052		7.3994	0.0274052	nan	nan
1	21	39	E	38	∆NLS	940.843	71	158.166	0.0457542	0		nan	nan	nan	nan
1	21	40	E	38	∆NLS	2437.16	73	275.594	0.0549096	0.123147		24.0117	0.0538842	348.092	0.0692632
1	21	41	E	38	∆NLS	2228.65	77	692.23	0.130022	0.135662		16.9889	0.0639751	103.805	0.0716869
1	21	42	E	38	∆NLS	746.359	78	251.52	0.0795758	0		nan	nan	nan	nan
1	21	43	E	38	∆NLS	706.035	79	591.455	0.154818	0		nan	nan	nan	nan
1	21	44	E	38	∆NLS	167.594	80	65.4699	0.0317845	0		nan	nan	nan	nan
1	21	45	E	38	∆NLS	1401.26	84	178.762	0.0309911	0		nan	nan	nan	nan
1	22	1	F	38	∆NLS	1143.46	3	216.375	0.0867781	0.0863623		7.69493	0.029427	305.283	0.0569352
1	22	2	F	38	∆NLS	896.603	5	412.476	0.125887	0.175303		15.9448	0.0681392	120.298	0.107164
1	22	3	F	38	∆NLS	1391.18	6	459.667	0.165118	0.0371893		5.13486	0.0371893	nan	nan
1	22	4	F	38	∆NLS	568.612	7	147.831	0.0670787	0.0359701		17.4916	0.0359701	nan	nan
1	22	5	F	38	∆NLS	4853.66	8	213.146	0.0522927	0.0121157		10.9133	0.0121157	nan	nan
1	22	6	F	38	∆NLS	5109.43	9	436.223	0.0779049	0.119618		15.716	0.0506583	510.537	0.0689593
1	22	7	F	38	∆NLS	2096.01	12	295.39	0.0908064	0.21116		6.97599	0.127304	227.95	0.083856
1	22	8	F	38	∆NLS	1938.65	13	337.558	0.097734	0.103668		13.4242	0.0478044	263.848	0.0558633
1	22	9	F	38	∆NLS	568.461	19	108.074	0.0550317	0		nan	nan	nan	nan
1	22	10	F	38	∆NLS	1835.01	20	348.004	0.121614	0.181452		9.18643	0.0903706	216.45	0.0910811
1	22	11	F	38	∆NLS	1755.4	21	305.911	0.118296	0.134146		21.3175	0.0608759	372.178	0.07327
1	22	12	F	38	∆NLS	1139.55	24	108.812	0.0509499	0		nan	nan	nan	nan
1	22	13	F	38	∆NLS	390.047	34	205.246	0.0465553	0		nan	nan	nan	nan
1	22	14	F	38	∆NLS	848.839	35	227.458	0.0757458	0.0890796		9.25127	0.0890796	nan	nan
1	22	15	F	38	∆NLS	291.992	37	349.159	0.145098	0		nan	nan	nan	nan
1	22	16	F	38	∆NLS	1564.85	42	531.126	0.103578	0.308717		15.5894	0.137213	138.414	0.171504
1	22	17	F	38	∆NLS	2378.16	46	601.57	0.129267	0.0727924		8.93897	0.0727924	nan	nan
1	22	18	F	38	∆NLS	1380.24	53	513.439	0.19202	0		nan	nan	nan	nan
1	22	19	F	38	∆NLS	921.372	55	561.506	0.197696	0.0576295		11.9691	0.0576295	nan	nan
1	22	20	F	38	∆NLS	527.134	64	312.5	0.114519	0		nan	nan	nan	nan
1	22	21	F	38	∆NLS	2941.74	65	252.042	0.0225986	0.186776		16.8198	0.0706014	539.828	0.116175
1	22	22	F	38	∆NLS	291.549	73	188.963	0.0623331	0		nan	nan	nan	nan
1	22	23	F	38	∆NLS	1351.67	79	276.467	0.141222	0.0782897		17.7895	0.0516474	449.911	0.0266423
1	23	1	G	38	∆NLS	1968.82	2	651.81	0.210971	0.0962828		14.7283	0.0962828	nan	nan
1	23	2	G	38	∆NLS	2173.58	3	970.746	0.286938	0.0713436		11.4002	0.0713436	nan	nan
1	23	3	G	38	∆NLS	7016.2	5	247.314	0.0632792	0.17014		20.1127	0.0693721	359.978	0.100768
1	23	4	G	38	∆NLS	1994.47	6	294.324	0.121904	0.149214		9.26326	0.149214	nan	nan
1	23	5	G	38	∆NLS	1685.62	7	662.551	0.24786	0.0926177		17.0127	0.0926177	nan	nan
1	23	6	G	38	∆NLS	2526.92	9	913.869	0.245319	0.0673498		26.1154	0.0673498	nan	nan
1	23	7	G	38	∆NLS	3122.66	10	438.322	0.122072	0.279937		23.8371	0.148132	304.002	0.131805
1	23	8	G	38	∆NLS	3371.97	11	337.952	0.133608	0.0837272		39.9038	0.044481	201.76	0.0392462
1	23	9	G	38	∆NLS	3521	12	297.415	0.119379	0.196676		11.7474	0.0910072	1096.99	0.105669
1	23	10	G	38	∆NLS	7170.85	14	683.827	0.152728	0.130267		22.8171	0.057241	342.951	0.0730264
1	23	11	G	38	∆NLS	969.477	15	563.647	0.19762	0.284985		10.6579	0.123079	417.617	0.161906
1	23	12	G	38	∆NLS	982.307	16	1134.73	0.243793	0		nan	nan	nan	nan
1	23	13	G	38	∆NLS	4620.78	21	821.311	0.192554	0.270937		18.7936	0.126228	315.369	0.144709
1	23	14	G	38	∆NLS	2981.63	24	531.996	0.157801	0.152682		6.74712	0.0650034	588.955	0.0876783
1	23	15	G	38	∆NLS	4070.15	25	340.425	0.117983	0.119705		18.7286	0.0545301	440	0.0651751
1	23	16	G	38	∆NLS	4342.82	26	658.622	0.143282	0.177689		20.524	0.0857991	597.84	0.0918898
1	23	17	G	38	∆NLS	4963.52	29	740.967	0.139361	0.119298		20.352	0.0665549	501.107	0.0527428
1	23	18	G	38	∆NLS	1650.3	31	402.764	0.155764	0.0967927		9.50807	0.0456292	335.919	0.0511635
1	23	19	G	38	∆NLS	4234.13	34	485.421	0.130739	0.164413		20.9925	0.0603469	1667.77	0.104067
1	23	20	G	38	∆NLS	1207.13	40	658.785	0.141711	0.106798		nan	nan	575.514	0.106798
1	23	21	G	38	∆NLS	2152.19	43	421.618	0.121981	0.15154		16.1865	0.052738	2558.27	0.0988022
1	23	22	G	38	∆NLS	2743.67	44	368.929	0.106569	0.241177		14.296	0.108897	679.959	0.13228
1	23	23	G	38	∆NLS	4644.07	50	794.495	0.149004	0.123201		8.81139	0.0622263	317.968	0.0609751
1	23	24	G	38	∆NLS	1464.86	51	219.305	0.0845731	0		nan	nan	nan	nan
1	23	25	G	38	∆NLS	1507.28	52	132.055	0.0760357	0.0881857		8.87317	0.0881857	nan	nan
1	23	26	G	38	∆NLS	3057.84	53	91.5297	0.0262837	0.5044		11.0737	0.0820344	872.209	0.422366
1	23	27	G	38	∆NLS	3004.41	55	751.912	0.197955	0.262637		15.6158	0.114579	584.086	0.148058
1	23	28	G	38	∆NLS	1134.74	56	529.255	0.189288	0.0429389		2.75895	0.0429389	nan	nan
1	23	29	G	38	∆NLS	1250.43	63	363.838	0.116464	0.231495		5.57053	0.136904	512.518	0.0945907
1	23	30	G	38	∆NLS	1070.59	72	567.858	0.256779	0		nan	nan	nan	nan
1	23	31	G	38	∆NLS	293.995	74	673.76	0.257954	0		nan	nan	nan	nan
1	23	32	G	38	∆NLS	1038.68	75	460.315	0.18069	0.153039		18.4154	0.153039	nan	nan
1	23	33	G	38	∆NLS	3000.19	77	307.244	0.100313	0.175403		15.9481	0.0753957	676.75	0.100008
1	23	34	G	38	∆NLS	1754.87	79	466.862	0.191424	0.154536		17.9456	0.154536	nan	nan
1	23	35	G	38	∆NLS	3036.1	80	350.616	0.151408	0.130952		12.5743	0.0669635	370.329	0.0639887
1	23	36	G	38	∆NLS	3805.22	82	526.101	0.0957351	0.267568		9.34953	0.113742	236.873	0.153826
1	24	1	H	38	∆NLS	1584.61	1	553.696	0.160678	0.0284733		3.28009	0.0284733	nan	nan
1	24	2	H	38	∆NLS	1088.67	2	262.161	0.111666	0		nan	nan	nan	nan
1	24	3	H	38	∆NLS	941.339	3	395.171	0.130678	0		nan	nan	nan	nan
1	24	4	H	38	∆NLS	446.98	7	383.132	0.134089	0		nan	nan	nan	nan
1	24	5	H	38	∆NLS	524.205	8	360.102	0.126482	0		nan	nan	nan	nan
1	24	6	H	38	∆NLS	2348.85	10	864.144	0.163691	0.375747		11.775	0.17561	423.553	0.200137
1	25	1	A	39	4FL	1148.18		507.704	0.071191	0.736078		53.1582	0.280009	141.554	0.456069
1	25	2	A	39	4FL	160.874		488.511	0.137896	0.532844		6.81331	0.532844	nan	nan
1	25	3	A	39	4FL	387.348		806.836	0.153323	0.636338		15.7432	0.636338	nan	nan
1	25	4	A	39	4FL	355.782		822.561	0.162783	0.571048		5.48092	0.571048	nan	nan
1	25	5	A	39	4FL	992.771		471.632	0.0270314	0.909172		3.83694	0.109092	399.501	0.80008
1	25	6	A	39	4FL	265.462		682.686	0.153964	0.588705		8.05038	0.588705	nan	nan
1	25	7	A	39	4FL	266.268		429.026	0.141497	0.561169		12.3822	0.561169	nan	nan
1	25	8	A	39	4FL	293.95		947.047	0.169223	0.61341		8.32734	0.61341	nan	nan
1	25	9	A	39	4FL	279.531		595.509	0.175998	0.584191		5.78279	0.584191	nan	nan
1	25	10	A	39	4FL	1798.93		811.977	0.0767681	0.265741		36.788	0.265741	nan	nan
1	25	11	A	39	4FL	957.214		607.728	0.0979782	0.315543		16.5728	0.315543	nan	nan
1	25	12	A	39	4FL	689.23		778.146	0.0832532	0.708436		39.6758	0.20318	409.519	0.505257
1	25	13	A	39	4FL	357.067		577.566	0.157244	0.630923		10.527	0.630923	nan	nan
1	25	14	A	39	4FL	833.913		308.565	0.0507668	0.184841		30.6981	0.184841	nan	nan
1	25	15	A	39	4FL	402.605		243.661	0.0602121	0.272216		25.6727	0.272216	nan	nan
1	25	16	A	39	4FL	392.218		419.173	0.0938277	0.302406		6.01407	0.302406	nan	nan
1	25	17	A	39	4FL	225.696		476.617	0.128099	0.603737		8.27313	0.603737	nan	nan
1	25	18	A	39	4FL	568.081		476.352	0.0945602	0.401308		23.3719	0.401308	nan	nan
1	25	19	A	39	4FL	268.002		741.235	0.174983	0.698153		9.12747	0.698153	nan	nan
1	25	20	A	39	4FL	473.658		559.25	0.128916	0.45166		13.1877	0.45166	nan	nan
1	25	21	A	39	4FL	213.505		417.696	0.12842	0.579461		8.89553	0.579461	nan	nan
1	25	22	A	39	4FL	1216.48		678.374	0.0884108	0.945654		47.277	0.269386	163.34	0.676268
1	25	23	A	39	4FL	870.843		686.575	0.0947051	0.454953		37.9054	0.454953	nan	nan
1	25	24	A	39	4FL	622.542		716.519	0.116548	1.70694		64.2446	0.786398	184.421	0.920546
1	25	25	A	39	4FL	223.205		648.513	0.179469	0.719695		8.26999	0.719695	nan	nan
1	25	26	A	39	4FL	1515.4		727.933	0.0755322	0.703631		15.6908	0.265556	298.568	0.438075
1	25	27	A	39	4FL	372.142		569.131	0.137377	0.563399		15.8236	0.563399	nan	nan
1	25	28	A	39	4FL	161.655		450.204	0.141878	0.593031		7.66614	0.593031	nan	nan
1	25	29	A	39	4FL	544.78		350.683	0.0376593	0.995674		21.9878	0.13521	325.915	0.860464
1	25	30	A	39	4FL	320.18		393.605	0.144854	0.53871		18.4411	0.53871	nan	nan
1	25	31	A	39	4FL	619.902		519.051	0.0949874	0.362254		17.9994	0.362254	nan	nan
1	25	32	A	39	4FL	365.985		444.557	0.128237	0.496526		21.4444	0.496526	nan	nan
1	25	33	A	39	4FL	336.794		440.987	0.132761	0.499703		17.1606	0.499703	nan	nan
1	25	34	A	39	4FL	196.829		600.944	0.158526	0.703031		11.1946	0.703031	nan	nan
1	25	35	A	39	4FL	888.251		712.59	0.117113	0.405312		16.8666	0.405312	nan	nan
1	25	36	A	39	4FL	158.308		504.431	0.180568	0.596579		6.74768	0.596579	nan	nan
1	25	37	A	39	4FL	169.753		467.643	0.15655	0.708556		10.1758	0.708556	nan	nan
1	25	38	A	39	4FL	248.995		391.44	0.127642	0.611799		14.6273	0.611799	nan	nan
1	25	39	A	39	4FL	497.653		279.084	0.0747921	0.291162		11.0893	0.291162	nan	nan
1	25	40	A	39	4FL	595.501		461.765	0.0983139	0.398933		25.325	0.398933	nan	nan
1	25	41	A	39	4FL	1375.95		689.372	0.055787	0.489033		24.9442	0.369448	217.716	0.119585
1	25	42	A	39	4FL	1541.3		598.164	0.0514076	0.658863		29.0577	0.154927	181.984	0.503937
1	25	43	A	39	4FL	121.278		250.491	0.109789	0.531578		8.06931	0.531578	nan	nan
1	25	44	A	39	4FL	1157.69		579.44	0.0570916	0.845897		37.3277	0.214021	187.414	0.631876
1	25	45	A	39	4FL	156.034		354.657	0.122171	0.532722		9.05333	0.532722	nan	nan
1	25	46	A	39	4FL	526.655		134.179	0.0309529	0.199836		6.61867	0.0625772	160.498	0.137259
1	25	47	A	39	4FL	435.31		490.352	0.0883497	1.3273		14.0368	0.327347	141.801	0.999954
1	25	48	A	39	4FL	1417.97		402.773	0.0569619	0.400431		25.1708	0.139463	165.808	0.260967
1	25	49	A	39	4FL	359.228		353.144	0.0932708	0.545028		32.0218	0.545028	nan	nan
1	25	50	A	39	4FL	119.078		324.064	0.151934	0.513137		9.08978	0.513137	nan	nan
1	25	51	A	39	4FL	181.267		426.54	0.160159	0.599941		8.02073	0.599941	nan	nan
1	25	52	A	39	4FL	147.696		425.254	0.142863	0.5411		6.74026	0.5411	nan	nan
1	25	53	A	39	4FL	224.196		155.485	0.0654307	0.178501		16.2669	0.178501	nan	nan
1	25	54	A	39	4FL	747.11		284.98	0.0544289	0.197868		25.4484	0.197868	nan	nan
1	25	55	A	39	4FL	91.4166		384.518	0.171702	0.75462		8.77732	0.75462	nan	nan
1	25	56	A	39	4FL	316.07		225.641	0.063653	0.368149		20.8401	0.368149	nan	nan
1	25	57	A	39	4FL	390.531		608.021	0.130648	0.678909		31.3008	0.678909	nan	nan
1	25	58	A	39	4FL	125.084		182.074	0.0589303	0.20022		5.72413	0.20022	nan	nan
1	25	59	A	39	4FL	287.844		276.627	0.0447242	1.10211		1.49729	0.270268	173.99	0.831846
1	25	60	A	39	4FL	436.456		346.448	0.0864576	0.355448		24.5345	0.355448	nan	nan
1	25	61	A	39	4FL	115.587		403.171	0.147692	0.594886		6.00418	0.594886	nan	nan
1	25	62	A	39	4FL	162.865		369.397	0.123934	0.426453		5.51302	0.426453	nan	nan
1	25	63	A	39	4FL	91.5601		214.801	0.109911	0.392851		8.1658	0.392851	nan	nan
1	26	1	B	39	4FL	1123.41		644.831	0.0610742	0.739067		22.3097	0.335726	137.419	0.403342
1	26	2	B	39	4FL	184.142		265.215	0.0922408	0.401882		5.89012	0.401882	nan	nan
1	26	3	B	39	4FL	173.812		473.072	0.185428	0.69488		6.66277	0.69488	nan	nan
1	26	4	B	39	4FL	615.418		255.192	0.0243687	0.548032		20.9366	0.0874083	364.909	0.460624
1	26	5	B	39	4FL	882.887		572.545	0.081857	0.258332		13.6704	0.258332	nan	nan
1	26	6	B	39	4FL	150.658		325.193	0.100099	0.352853		3.93481	0.352853	nan	nan
1	26	7	B	39	4FL	764.666		216.523	0.0338903	0.385908		14.8195	0.116647	293.961	0.269261
1	26	8	B	39	4FL	498.134		484.01	0.120287	0.396886		12.8613	0.396886	nan	nan
1	26	9	B	39	4FL	151.855		358.173	0.136721	0.591698		8.00424	0.591698	nan	nan
1	26	10	B	39	4FL	120.427		407.913	0.12652	0.610704		5.47666	0.610704	nan	nan
1	26	11	B	39	4FL	458.636		532.151	0.101411	0.534546		31.0001	0.534546	nan	nan
1	26	12	B	39	4FL	1351.78		996.591	0.0701228	1.08305		49.8979	0.389612	379.222	0.693439
1	26	13	B	39	4FL	197.845		312.652	0.103532	0.433456		5.01323	0.433456	nan	nan
1	26	14	B	39	4FL	1592.36		838.885	0.0618372	0.902392		17.1264	0.216331	318.096	0.686061
1	26	15	B	39	4FL	579.916		1089.89	0.16463	0.527197		4.6871	0.527197	nan	nan
1	26	16	B	39	4FL	703.242		1005.54	0.142061	0.634843		25.2355	0.634843	nan	nan
1	26	17	B	39	4FL	226.119		320.609	0.0806134	0.457827		17.3923	0.457827	nan	nan
1	26	18	B	39	4FL	1141.98		1033.95	0.131456	0.422739		16.8266	0.422739	nan	nan
1	26	19	B	39	4FL	250.639		510.293	0.135546	0.541269		8.29833	0.541269	nan	nan
1	26	20	B	39	4FL	547.334		719.101	0.139239	0.520683		11.1049	0.520683	nan	nan
1	26	21	B	39	4FL	162.873		294.39	0.108202	0.325296		5.81547	0.325296	nan	nan
1	26	22	B	39	4FL	746.74		908.312	0.101305	0.31362		41.9572	0.31362	nan	nan
1	26	23	B	39	4FL	1080.31		1146.6	0.129961	0.520342		26.5918	0.520342	nan	nan
1	26	24	B	39	4FL	318.793		597.538	0.131609	0.500589		8.39079	0.500589	nan	nan
1	26	25	B	39	4FL	437.633		633.775	0.125582	0.61336		18.0595	0.61336	nan	nan
1	26	26	B	39	4FL	668.699		314.849	0.0590982	0.257874		27.9326	0.257874	nan	nan
1	26	27	B	39	4FL	393.175		466.685	0.124659	0.395795		11.8934	0.395795	nan	nan
1	26	28	B	39	4FL	885.789		1081.98	0.13373	0.56449		18.4543	0.56449	nan	nan
1	26	29	B	39	4FL	898.971		554.576	0.0711757	1.03446		5.91349	0.201897	358.535	0.832563
1	26	30	B	39	4FL	422.643		250.799	0.071252	0.251035		13.2169	0.251035	nan	nan
1	26	31	B	39	4FL	167.036		359.235	0.112505	0.590633		13.6736	0.590633	nan	nan
1	26	32	B	39	4FL	548.514		324.159	0.0817731	0.265561		11.6059	0.265561	nan	nan
1	26	33	B	39	4FL	613.286		288.869	0.0615854	0.225226		14.6493	0.225226	nan	nan
1	26	34	B	39	4FL	642.413		789.868	0.120882	0.533529		16.8085	0.533529	nan	nan
1	27	1	C	39	4FL	272.189		363.713	0.101823	0.427451		18.7097	0.427451	nan	nan
1	27	2	C	39	4FL	569.081		589.924	0.109461	0.414405		11.2592	0.414405	nan	nan
1	27	3	C	39	4FL	1170.83		508.037	0.0547189	0.978595		34.7281	0.608971	164.067	0.369623
1	27	4	C	39	4FL	1272.85		586.747	0.0524147	0.340468		60.5107	0.340468	nan	nan
1	27	5	C	39	4FL	419.865		833.949	0.15668	0.590633		9.36163	0.590633	nan	nan
1	27	6	C	39	4FL	539.939		334.253	0.0416571	0.912648		51.0444	0.357174	199.527	0.555474
1	27	7	C	39	4FL	1288.75		659.537	0.0804608	0.970648		17.9968	0.240687	200.105	0.729961
1	27	8	C	39	4FL	538.601		634.651	0.137575	0.44048		8.43503	0.44048	nan	nan
1	27	9	C	39	4FL	497.755		890.975	0.146128	0.518199		7.34317	0.518199	nan	nan
1	27	10	C	39	4FL	122.324		455.688	0.156588	0.548824		2.88107	0.548824	nan	nan
1	27	11	C	39	4FL	1850.89		574.367	0.02533	0.447504		9.87256	0.0847132	1234.36	0.362791
1	27	12	C	39	4FL	441.38		380.549	0.0677806	1.15297		36.3533	0.346519	139.636	0.806455
1	27	13	C	39	4FL	775.295		548.211	0.0479515	1.3159		37.7888	0.315942	205.702	0.999954
1	27	14	C	39	4FL	389.633		536.655	0.100145	0.736706		27.0692	0.736706	nan	nan
1	27	15	C	39	4FL	561.305		433.227	0.127306	0.347443		8.49185	0.347443	nan	nan
1	27	16	C	39	4FL	564.49		714.228	0.121118	0.600879		18.9132	0.600879	nan	nan
1	27	17	C	39	4FL	132.429		703.491	0.184421	0.899357		8.09947	0.899357	nan	nan
1	27	18	C	39	4FL	743.304		970.351	0.14493	0.726518		16.6478	0.726518	nan	nan
1	27	19	C	39	4FL	404.317		320.338	0.106882	0.30715		7.71623	0.30715	nan	nan
1	27	20	C	39	4FL	603.298		591.524	0.105646	0.391281		13.3562	0.391281	nan	nan
1	27	21	C	39	4FL	383.256		704.74	0.161578	0.475014		6.77867	0.475014	nan	nan
1	27	22	C	39	4FL	408.036		516.276	0.149256	0.479238		11.6131	0.479238	nan	nan
1	27	23	C	39	4FL	53.9607		144.956	0.073518	0.273564		22.3662	0.273564	nan	nan
1	27	24	C	39	4FL	110.721		561.591	0.165438	0.788722		9.0273	0.788722	nan	nan
1	27	25	C	39	4FL	191.812		605.609	0.129122	0.776382		24.5235	0.776382	nan	nan
1	27	26	C	39	4FL	94.4903		181.308	0.0735561	0.535358		19.2388	0.535358	nan	nan
1	27	27	C	39	4FL	2562.45		1028.44	0.0745251	0.647349		34.7213	0.193104	238.574	0.454246
1	27	28	C	39	4FL	127.094		649.893	0.194369	0.859184		4.87942	0.859184	nan	nan
1	27	29	C	39	4FL	1151.73		400.822	0.0570077	0.547935		49.3422	0.231486	233.911	0.316449
1	27	30	C	39	4FL	998.384		457.241	0.0575875	0.254481		47.3991	0.254481	nan	nan
1	27	31	C	39	4FL	510.45		555.94	0.0904555	1.3459		48.1515	0.416373	140.109	0.929526
1	27	32	C	39	4FL	367.053		389.705	0.116625	0.405437		10.8356	0.405437	nan	nan
1	27	33	C	39	4FL	531.184		517.508	0.131624	0.445832		13.5185	0.445832	nan	nan
1	27	34	C	39	4FL	892.497		402.138	0.0635996	0.245988		34.4425	0.245988	nan	nan
1	27	35	C	39	4FL	1849.51		729.396	0.0512398	0.540475		55.0968	0.250065	849.265	0.29041
1	27	36	C	39	4FL	1186.38		613.239	0.0618677	0.283937		41.7001	0.283937	nan	nan
1	27	37	C	39	4FL	303.739		384.264	0.143832	0.417983		8.73064	0.417983	nan	nan
1	27	38	C	39	4FL	392.555		1005.02	0.156939	0.641409		9.46308	0.641409	nan	nan
1	27	39	C	39	4FL	333.357		657.075	0.154818	0.725141		12.9607	0.725141	nan	nan
1	27	40	C	39	4FL	357.214		826.804	0.166827	0.746413		12.0125	0.746413	nan	nan
1	27	41	C	39	4FL	272.419		752.439	0.166186	0.744186		10.7496	0.744186	nan	nan
1	27	42	C	39	4FL	1075.28		808.244	0.101869	0.261461		10.1132	0.261461	nan	nan
1	27	43	C	39	4FL	116.935		376.555	0.153185	0.53941		6.41897	0.53941	nan	nan
1	27	44	C	39	4FL	239.89		833.642	0.151263	0.685084		10.9184	0.685084	nan	nan
1	27	45	C	39	4FL	340.074		1189.8	0.201862	0.64137		2.76661	0.64137	nan	nan
1	27	46	C	39	4FL	128.674		374.125	0.118273	0.556209		8.85994	0.556209	nan	nan
1	27	47	C	39	4FL	556.889		437.015	0.0691005	1.05129		41.8217	0.261374	281.106	0.789914
1	27	48	C	39	4FL	209.958		637.446	0.140093	0.6565		10.9594	0.6565	nan	nan
1	27	49	C	39	4FL	266.084		562.483	0.133013	0.564218		11.2769	0.564218	nan	nan
1	27	50	C	39	4FL	947.28		476.17	0.0582589	0.669687		35.4632	0.265445	224.751	0.404242
1	27	51	C	39	4FL	243.25		583.67	0.158999	0.606589		7.58299	0.606589	nan	nan
1	28	1	D	39	4FL	1130.07		342.699	0.0356146	0.181327		56.9825	0.181327	nan	nan
1	28	2	D	39	4FL	506.75		931.689	0.147372	0.501476		10.4372	0.501476	nan	nan
1	28	3	D	39	4FL	463.534		508.718	0.105798	0.564816		18.3786	0.564816	nan	nan
1	28	4	D	39	4FL	655.018		207.304	0.0404212	0.81273		10.0578	0.140463	235.866	0.672267
1	28	5	D	39	4FL	297.691		775.934	0.133028	0.613366		8.67576	0.613366	nan	nan
1	28	6	D	39	4FL	715.134		737.462	0.132067	0.46699		16.9338	0.46699	nan	nan
1	28	7	D	39	4FL	743.748		257.876	0.0303044	0.814739		8.96502	0.0933572	274.902	0.721382
1	28	8	D	39	4FL	2485.63		748.132	0.0278477	0.256964		12.9204	0.0636547	912.339	0.193309
1	28	9	D	39	4FL	252.255		718.582	0.1318	0.586946		6.81723	0.586946	nan	nan
1	28	10	D	39	4FL	199.11		514.136	0.165515	0.500206		5.89538	0.500206	nan	nan
1	28	11	D	39	4FL	264.279		400.711	0.123995	0.461777		8.80363	0.461777	nan	nan
1	28	12	D	39	4FL	1536.93		1055.4	0.0716793	1.39131		37.2989	0.39202	130.837	0.99929
1	28	13	D	39	4FL	689.391		345.848	0.038674	0.957768		49.8345	0.227014	224.104	0.730755
1	28	14	D	39	4FL	139.4		361.136	0.127001	0.684145		8.09286	0.684145	nan	nan
1	28	15	D	39	4FL	353.983		719.716	0.176616	0.569759		9.88428	0.569759	nan	nan
1	28	16	D	39	4FL	112.473		382.709	0.14184	0.654511		11.6662	0.654511	nan	nan
1	28	17	D	39	4FL	210.139		800.269	0.140078	0.64985		5.362	0.64985	nan	nan
1	28	18	D	39	4FL	326.614		118.751	0.0366979	0.154536		19.2178	0.154536	nan	nan
1	28	19	D	39	4FL	132.714		290.625	0.105303	0.556998		10.3167	0.556998	nan	nan
1	28	20	D	39	4FL	229.131		624.843	0.170733	0.726798		9.66462	0.726798	nan	nan
1	28	21	D	39	4FL	540.456		694.055	0.153674	0.5325		16.0844	0.5325	nan	nan
1	28	22	D	39	4FL	764.405		435.039	0.0246586	1.10732		12.1717	0.107367	482.557	0.999954
1	28	23	D	39	4FL	225.254		767.072	0.164706	0.714041		7.76819	0.714041	nan	nan
1	28	24	D	39	4FL	174.67		841.744	0.160174	0.652336		4.79247	0.652336	nan	nan
1	28	25	D	39	4FL	670.433		621.894	0.098291	0.47992		24.8699	0.47992	nan	nan
1	28	26	D	39	4FL	1157.68		1310.19	0.113458	0.681288		54.6005	0.681288	nan	nan
1	28	27	D	39	4FL	665.078		796.94	0.13669	0.485581		10.0172	0.485581	nan	nan
1	28	28	D	39	4FL	493.058		448.755	0.0917754	0.337623		14.3184	0.337623	nan	nan
1	28	29	D	39	4FL	533.741		854.273	0.150423	0.568922		12.5303	0.568922	nan	nan
1	28	30	D	39	4FL	876.597		859.435	0.121157	0.426879		10.9539	0.426879	nan	nan
1	28	31	D	39	4FL	1233.83		539.042	0.0471962	0.826311		12.9141	0.133002	535.887	0.693309
1	28	32	D	39	4FL	1726.79		909.486	0.0728161	0.26202		27.2331	0.26202	nan	nan
1	28	33	D	39	4FL	716.328		649.812	0.109743	0.407861		17.2233	0.407861	nan	nan
1	28	34	D	39	4FL	317.598		557.365	0.183627	0.671496		13.1099	0.671496	nan	nan
1	28	35	D	39	4FL	1458.16		764.094	0.0381628	0.84329		36.4383	0.303052	396.704	0.540238
1	28	36	D	39	4FL	347.125		572.899	0.127726	0.580255		9.51627	0.580255	nan	nan
1	28	37	D	39	4FL	625.079		923.069	0.156962	0.722329		14.1079	0.722329	nan	nan
1	28	38	D	39	4FL	483.62		732.227	0.121386	0.444705		4.9738	0.444705	nan	nan
1	28	39	D	39	4FL	2047.2		766.32	0.0394064	0.588591		33.2327	0.131441	270.274	0.45715
1	28	40	D	39	4FL	347.971		563.184	0.123949	0.523543		9.5719	0.523543	nan	nan
1	28	41	D	39	4FL	91.8892		145.081	0.0521096	0.292761		7.47979	0.292761	nan	nan
1	28	42	D	39	4FL	944.36		780.542	0.0940261	0.362369		13.6212	0.362369	nan	nan
1	28	43	D	39	4FL	406.652		521.236	0.0801022	0.520068		25.8679	0.520068	nan	nan
1	28	44	D	39	4FL	1037.2		496.958	0.022385	0.912642		26.0468	0.14955	282.188	0.763092
1	28	45	D	39	4FL	1200.34		522.135	0.0324102	0.618341		72.6005	0.250748	420.7	0.367594
1	28	46	D	39	4FL	1522		467.592	0.0332036	0.701812		4.78588	0.155142	659.996	0.54667
1	28	47	D	39	4FL	523.21		795.305	0.119112	0.465008		7.67907	0.465008	nan	nan
1	28	48	D	39	4FL	271.511		991.896	0.148043	0.731367		12.3143	0.731367	nan	nan
1	28	49	D	39	4FL	1005.78		455.017	0.0850614	0.215446		18.3991	0.215446	nan	nan
1	28	50	D	39	4FL	426.533		657.001	0.116854	0.45345		11.8047	0.45345	nan	nan
1	28	51	D	39	4FL	896.194		389.055	0.0661021	0.229197		18.9063	0.229197	nan	nan
1	28	52	D	39	4FL	217.751		1196.55	0.196811	0.687225		2.93925	0.687225	nan	nan
1	28	53	D	39	4FL	415.955		470.398	0.103227	0.37339		13.5986	0.37339	nan	nan
1	29	1	E	39	4FL	174.304		430.49	0.145686	0.491277		4.81718	0.491277	nan	nan
1	29	2	E	39	4FL	389.829		301.263	0.0574044	0.323223		42.8849	0.323223	nan	nan
1	29	3	E	39	4FL	733.413		419.421	0.068452	0.257603		14.3374	0.257603	nan	nan
1	29	4	E	39	4FL	162.887		891.443	0.181201	0.771312		5.23396	0.771312	nan	nan
1	29	5	E	39	4FL	722.995		746.41	0.104829	1.22163		5.76059	0.344316	194.809	0.877317
1	29	6	E	39	4FL	174.904		1001.63	0.195796	0.769839		5.25481	0.769839	nan	nan
1	29	7	E	39	4FL	695.426		267.377	0.0384527	0.245443		50.9673	0.245443	nan	nan
1	29	8	E	39	4FL	1128.61		1042.4	0.0751202	0.640808		62.2872	0.640808	nan	nan
1	29	9	E	39	4FL	189.594		794.975	0.155779	0.546035		5.21463	0.546035	nan	nan
1	29	10	E	39	4FL	649.374		1092.58	0.113542	0.939025		19.6375	0.166484	453.968	0.772541
1	29	11	E	39	4FL	437.417		1000.23	0.135454	0.447026		30.7618	0.447026	nan	nan
1	29	12	E	39	4FL	618.989		764.212	0.143694	0.486651		10.9012	0.486651	nan	nan
1	29	13	E	39	4FL	703.591		578.858	0.119944	0.402706		17.0298	0.402706	nan	nan
1	29	14	E	39	4FL	699.276		514.263	0.0829175	0.444311		36.5656	0.444311	nan	nan
1	29	15	E	39	4FL	537.556		543.307	0.068986	1.24677		3.82566	0.246815	242.701	0.999954
1	29	16	E	39	4FL	171.768		904.591	0.187396	0.768015		3.87745	0.768015	nan	nan
1	29	17	E	39	4FL	527.833		569.914	0.114694	0.54268		22.988	0.54268	nan	nan
1	29	18	E	39	4FL	238.974		581.7	0.191852	0.695459		6.62176	0.695459	nan	nan
1	29	19	E	39	4FL	416.095		942.793	0.176356	0.512645		4.68229	0.512645	nan	nan
1	29	20	E	39	4FL	212.18		508.48	0.18407	0.866522		23.6114	0.866522	nan	nan
1	29	21	E	39	4FL	391.724		681.247	0.18101	0.648461		6.20982	0.648461	nan	nan
1	29	22	E	39	4FL	116.889		359.543	0.135126	0.883577		18.4685	0.883577	nan	nan
1	29	23	E	39	4FL	537.472		691.213	0.13344	0.437249		10.5566	0.437249	nan	nan
1	29	24	E	39	4FL	238.202		179.568	0.032784	0.310627		26.7326	0.310627	nan	nan
1	29	25	E	39	4FL	934.111		935.902	0.105867	1.31528		9.10051	0.382468	284.852	0.932815
1	29	26	E	39	4FL	586.479		929.306	0.136728	0.494571		8.13189	0.494571	nan	nan
1	29	27	E	39	4FL	707.313		585.37	0.0785229	0.359347		27.9927	0.359347	nan	nan
1	29	28	E	39	4FL	141.166		676.2	0.164134	0.783635		5.04572	0.783635	nan	nan
1	29	29	E	39	4FL	420.379		171.273	0.040528	0.171536		14.9178	0.171536	nan	nan
1	29	30	E	39	4FL	144.517		280.278	0.102113	0.286842		5.04986	0.286842	nan	nan
1	30	1	F	39	4FL	1108.21		311.162	0.0286564	0.42902		29.3401	0.100127	154.89	0.328893
1	30	2	F	39	4FL	115.026		384.486	0.140414	0.622479		4.06258	0.622479	nan	nan
1	30	3	F	39	4FL	100.589		397.249	0.141192	0.753689		10.5619	0.753689	nan	nan
1	30	4	F	39	4FL	171.769		551.668	0.138491	0.604351		8.03524	0.604351	nan	nan
1	30	5	F	39	4FL	276.479		194.772	0.07953	0.267443		11.6305	0.267443	nan	nan
1	30	6	F	39	4FL	1626.73		459.584	0.00766003	0.170553		8.52121	0.0146824	1383.01	0.155871
1	30	7	F	39	4FL	372.6		518.417	0.134913	0.537659		14.9421	0.537659	nan	nan
1	30	8	F	39	4FL	2005.77		781.888	0.0290074	0.556353		31.0741	0.10715	517.842	0.449203
1	30	9	F	39	4FL	460.228		538.151	0.111635	0.579165		28.4187	0.579165	nan	nan
1	30	10	F	39	4FL	130.008		201.254	0.086656	0.356294		13.932	0.356294	nan	nan
1	30	11	F	39	4FL	543.011		567.717	0.116808	0.378049		8.78875	0.378049	nan	nan
1	30	12	F	39	4FL	662.146		474.745	0.0870146	0.35367		33.4296	0.35367	nan	nan
1	30	13	F	39	4FL	156.194		343.608	0.151919	0.474391		8.61926	0.474391	nan	nan
1	30	14	F	39	4FL	948.634		439.011	0.0588235	0.253632		26.4183	0.253632	nan	nan
1	30	15	F	39	4FL	133.343		273.028	0.0893568	0.703368		36.72	0.703368	nan	nan
1	30	16	F	39	4FL	158.973		591.077	0.164408	0.624295		4.44957	0.624295	nan	nan
1	30	17	F	39	4FL	269.003		631.8	0.163188	0.524127		4.90881	0.524127	nan	nan
1	30	18	F	39	4FL	526.295		468.548	0.0861677	1.20418		19.2239	0.348775	176.34	0.855405
1	30	19	F	39	4FL	1140.8		524.443	0.0473793	0.674144		29.1288	0.166209	239.556	0.507935
1	30	20	F	39	4FL	993.921		747.805	0.0678111	1.08806		54.4622	0.397211	303.695	0.690852
1	30	21	F	39	4FL	1102.62		588.266	0.0521782	0.825351		45.0761	0.250345	216.157	0.575006
1	30	22	F	39	4FL	218.679		515.696	0.147311	0.667923		11.6199	0.667923	nan	nan
1	30	23	F	39	4FL	1510.81		1068.49	0.092668	0.414835		30.3727	0.414835	nan	nan
1	30	24	F	39	4FL	244.026		412.871	0.137491	0.479285		7.09241	0.479285	nan	nan
1	30	25	F	39	4FL	791.516		493.622	0.0848402	0.318807		27.8219	0.318807	nan	nan
1	30	26	F	39	4FL	793.11		1014.47	0.15201	0.518018		16.6366	0.518018	nan	nan
1	30	27	F	39	4FL	298.63		335.224	0.108415	0.371121		19.9512	0.371121	nan	nan
1	30	28	F	39	4FL	242.942		889.609	0.116632	0.572715		12.0098	0.572715	nan	nan
1	30	29	F	39	4FL	245.154		646.454	0.153895	0.637663		6.90872	0.637663	nan	nan
1	30	30	F	39	4FL	227.459		387.668	0.104822	0.463526		29.7979	0.463526	nan	nan
1	30	31	F	39	4FL	224.957		1136.16	0.198459	0.785926		6.69868	0.785926	nan	nan
1	30	32	F	39	4FL	935.96		528.622	0.0836271	0.293818		25.8056	0.293818	nan	nan
1	30	33	F	39	4FL	182.728		632.219	0.196689	0.731451		5.58947	0.731451	nan	nan
1	30	34	F	39	4FL	518.844		349.14	0.0895247	0.318578		14.1729	0.318578	nan	nan
1	30	35	F	39	4FL	379.47		220.565	0.0663157	0.245896		15.7103	0.245896	nan	nan
1	30	36	F	39	4FL	523.099		438.586	0.0966049	1.06035		31.492	0.353132	190.583	0.707218
1	30	37	F	39	4FL	283.533		1041.44	0.149813	0.85073		11.0062	0.85073	nan	nan
1	30	38	F	39	4FL	295.687		1048.09	0.156474	0.787628		8.29191	0.787628	nan	nan
1	30	39	F	39	4FL	220.066		591.354	0.174411	0.590631		5.08603	0.590631	nan	nan
1	30	40	F	39	4FL	127.601		656.394	0.182101	0.83025		5.18556	0.83025	nan	nan
1	30	41	F	39	4FL	254.219		666.86	0.154726	0.622621		10.2404	0.622621	nan	nan
1	30	42	F	39	4FL	259.017		702.928	0.141108	0.662213		6.70393	0.662213	nan	nan
1	31	1	G	39	4FL	312.631		562.487	0.149233	0.602607		10.5572	0.602607	nan	nan
1	31	2	G	39	4FL	404.429		683.821	0.135828	0.577068		12.7088	0.577068	nan	nan
1	31	3	G	39	4FL	569.257		385.713	0.0669566	0.321386		20.0338	0.321386	nan	nan
1	31	4	G	39	4FL	337.223		611.971	0.154314	0.616343		9.52677	0.616343	nan	nan
1	31	5	G	39	4FL	145.425		583.041	0.155177	0.731717		7.2123	0.731717	nan	nan
1	31	6	G	39	4FL	1468.06		1032.42	0.104005	0.367814		19.1495	0.367814	nan	nan
1	31	7	G	39	4FL	297.803		429.315	0.0941329	0.569062		12.7255	0.569062	nan	nan
1	31	8	G	39	4FL	281.24		716.814	0.140764	0.571847		7.1142	0.571847	nan	nan
1	31	9	G	39	4FL	435.119		1050.56	0.134279	0.59724		14.0067	0.59724	nan	nan
1	31	10	G	39	4FL	371.879		411.383	0.12256	0.407437		7.2611	0.407437	nan	nan
1	31	11	G	39	4FL	518.728		633.273	0.136477	0.500283		19.4328	0.500283	nan	nan
1	31	12	G	39	4FL	1091.52		721.911	0.0924086	0.872204		27.4266	0.358555	135.073	0.513649
1	31	13	G	39	4FL	424.291		502.94	0.147219	0.410631		7.23101	0.410631	nan	nan
1	31	14	G	39	4FL	1250.14		784.789	0.0969177	0.346032		26.3221	0.346032	nan	nan
1	31	15	G	39	4FL	156.195		713.786	0.181239	0.832432		17.666	0.832432	nan	nan
1	31	16	G	39	4FL	480.665		554.922	0.133616	0.505469		18.516	0.505469	nan	nan
1	31	17	G	39	4FL	180.555		851.674	0.145724	0.790252		8.78833	0.790252	nan	nan
1	31	18	G	39	4FL	282.137		893.699	0.164721	0.709567		9.38238	0.709567	nan	nan
1	31	19	G	39	4FL	130.743		504.351	0.18732	0.739921		8.02146	0.739921	nan	nan
1	31	20	G	39	4FL	997.765		522.741	0.0394217	0.800168		37.1718	0.165833	214.839	0.634335
1	31	21	G	39	4FL	142.415		829.739	0.235996	0.803628		11.2886	0.803628	nan	nan
1	31	22	G	39	4FL	85.1667		464.778	0.185595	0.749879		6.51413	0.749879	nan	nan
1	31	23	G	39	4FL	198.409		1049.01	0.187839	0.78743		6.84085	0.78743	nan	nan
1	31	24	G	39	4FL	545.481		178.556	0.0450065	0.513757		40.5315	0.156368	138.757	0.357389
1	31	25	G	39	4FL	236.872		510.857	0.127108	0.507425		3.66782	0.507425	nan	nan
1	31	26	G	39	4FL	455.609		549.602	0.126436	0.457391		15.1011	0.457391	nan	nan
1	31	27	G	39	4FL	480.633		740.638	0.132967	0.631751		17.5941	0.631751	nan	nan
1	31	28	G	39	4FL	1159.55		362.516	0.0435874	0.451749		11.7947	0.117073	608.994	0.334676
1	31	29	G	39	4FL	170.414		655.653	0.152239	0.754546		5.83522	0.754546	nan	nan
1	31	30	G	39	4FL	1618.58		861.898	0.0385901	0.727871		26.6866	0.173526	316.568	0.554345
1	31	31	G	39	4FL	700.801		883.537	0.144015	0.503		11.0014	0.503	nan	nan
1	31	32	G	39	4FL	2467.22		1086.56	0.0830549	0.616167		45.0875	0.230236	163.727	0.385931
1	31	33	G	39	4FL	337.566		498.898	0.145777	0.535915		11.1318	0.535915	nan	nan
1	31	34	G	39	4FL	648.758		272.716	0.0425574	0.651567		26.4188	0.20933	149.372	0.442237
1	31	35	G	39	4FL	637.142		814.556	0.137026	0.569777		18.2329	0.569777	nan	nan
1	31	36	G	39	4FL	469.626		531.95	0.117144	0.460758		13.8259	0.460758	nan	nan
1	31	37	G	39	4FL	754.332		732.336	0.10927	0.420042		16.9978	0.420042	nan	nan
1	31	38	G	39	4FL	358.738		736.916	0.171267	0.630564		10.522	0.630564	nan	nan
1	31	39	G	39	4FL	1168.58		629.489	0.0613413	0.792908		41.0674	0.230514	209.241	0.562394
1	31	40	G	39	4FL	690.257		846.376	0.157549	0.560355		19.0873	0.560355	nan	nan
1	31	41	G	39	4FL	247.576		523.422	0.196414	0.630296		10.5567	0.630296	nan	nan
1	31	42	G	39	4FL	1976.6		783.658	0.0271763	0.588897		33.5633	0.192258	611.921	0.396639
1	31	43	G	39	4FL	322.173		575.425	0.139528	0.516535		15.7836	0.516535	nan	nan
1	31	44	G	39	4FL	807.755		358.205	0.0198901	0.601129		32.0583	0.110277	501.055	0.490852
1	32	1	H	39	4FL	188.63		408.807	0.099733	0.449948		5.6489	0.449948	nan	nan
1	32	2	H	39	4FL	507.248		127.087	0.0352789	0.114526		13.7224	0.114526	nan	nan
1	32	3	H	39	4FL	435.79		319.537	0.0694285	0.346181		21.7417	0.346181	nan	nan
1	32	4	H	39	4FL	120.082		256.906	0.0885176	0.506281		11.9485	0.506281	nan	nan
1	32	5	H	39	4FL	727.77		804.166	0.0990463	0.432438		15.3863	0.432438	nan	nan
1	32	6	H	39	4FL	517.843		611.838	0.0980774	0.398799		11.1596	0.398799	nan	nan
1	32	7	H	39	4FL	783.957		507.932	0.0668956	0.308428		22.0339	0.308428	nan	nan
1	32	8	H	39	4FL	107.394		470.1	0.162661	0.646262		2.46649	0.646262	nan	nan
1	32	9	H	39	4FL	142.046		409.627	0.137095	0.595802		6.97192	0.595802	nan	nan
1	32	10	H	39	4FL	270.876		723.583	0.114015	0.587808		10.7254	0.587808	nan	nan
1	32	11	H	39	4FL	694.724		184.338	0.0299687	0.799577		16.6137	0.135924	215.283	0.663653
1	32	12	H	39	4FL	248.799		789.749	0.158839	0.640929		7.79962	0.640929	nan	nan
1	32	13	H	39	4FL	254.176		379.612	0.0851148	0.409478		20.5277	0.409478	nan	nan
1	32	14	H	39	4FL	159.896		317.12	0.0979324	0.505393		8.62002	0.505393	nan	nan
1	32	15	H	39	4FL	701.042		452.027	0.0494545	0.268835		14.79	0.268835	nan	nan
1	32	16	H	39	4FL	236.444		553.647	0.123659	0.575813		10.6624	0.575813	nan	nan
1	32	17	H	39	4FL	109.171		548.923	0.192844	0.861914		5.98539	0.861914	nan	nan
1	32	18	H	39	4FL	215.484		556.765	0.140246	0.575039		9.84521	0.575039	nan	nan
1	32	19	H	39	4FL	414.254		631.033	0.126246	0.471783		12.6611	0.471783	nan	nan
1	32	20	H	39	4FL	341.52		473.028	0.136095	0.529689		12.1715	0.529689	nan	nan
1	32	21	H	39	4FL	336.363		89.7615	0.0278019	0.121266		14.0924	0.121266	nan	nan
1	32	22	H	39	4FL	548.89		343.953	0.0711223	0.309253		28.6169	0.309253	nan	nan
1	32	23	H	39	4FL	1275.86		967.746	0.105913	0.367896		16.3762	0.367896	nan	nan
1	32	24	H	39	4FL	322.058		315.351	0.0805066	0.435755		11.9986	0.435755	nan	nan
1	32	25	H	39	4FL	253.444		381.523	0.109071	0.570417		13.3895	0.570417	nan	nan
1	32	26	H	39	4FL	358.859		519.472	0.154887	0.586579		11.8033	0.586579	nan	nan
1	32	27	H	39	4FL	275.841		360.31	0.110727	0.514174		18.0747	0.514174	nan	nan
1	32	28	H	39	4FL	783.253		424.381	0.0599069	0.309337		41.6679	0.309337	nan	nan
1	32	29	H	39	4FL	530.374		732.846	0.135225	0.571415		16.2165	0.571415	nan	nan
1	32	30	H	39	4FL	507.079		672.996	0.117723	0.420781		5.72018	0.420781	nan	nan
1	32	31	H	39	4FL	832.966		163.128	0.0234073	0.523738		10.1445	0.132215	283.059	0.391524
1	32	32	H	39	4FL	182.919		475.443	0.129274	0.56652		3.93291	0.56652	nan	nan
1	32	33	H	39	4FL	1832.39		747.131	0.0269627	0.635091		14.3595	0.0841944	1183.49	0.550896
1	32	34	H	39	4FL	169.663		709.826	0.161547	0.777368		4.88656	0.777368	nan	nan
1	32	35	H	39	4FL	2038.66		652.995	0.0258793	0.52538		15.5229	0.0789124	454.4	0.446468
1	32	36	H	39	4FL	451.479		102.091	0.0153658	0.110257		50.8592	0.110257	nan	nan
1	32	37	H	39	4FL	1377.37		612.296	0.0203555	0.65185		37.1798	0.129015	781.577	0.522835
1	32	38	H	39	4FL	371.627		481.448	0.101122	0.397465		5.6809	0.397465	nan	nan
1	32	39	H	39	4FL	877.475		1004.81	0.115175	0.527275		21.5609	0.527275	nan	nan
1	32	40	H	39	4FL	920.861		428.434	0.044892	0.333897		58.4769	0.333897	nan	nan
1	32	41	H	39	4FL	778.748		550.271	0.100633	0.342728		19.958	0.342728	nan	nan
1	32	42	H	39	4FL	350.227		628.814	0.134646	0.634688		14.4668	0.634688	nan	nan
1	32	43	H	39	4FL	333.845		741.978	0.161913	0.594704		10.6232	0.594704	nan	nan
1	32	44	H	39	4FL	243.21		659.235	0.138949	0.57272		8.33883	0.57272	nan	nan
1	33	1	A	40	2KQ	404.588		398.07	0.0774243	0.507498		49.516	0.507498	nan	nan
1	33	2	A	40	2KQ	191.47		619.012	0.186702	0.650179		5.61838	0.650179	nan	nan
1	33	3	A	40	2KQ	333.93		737.556	0.181796	0.656975		5.33551	0.656975	nan	nan
1	33	4	A	40	2KQ	1036.1		458.933	0.0483101	0.749172		67.9052	0.294942	225.632	0.454231
1	33	5	A	40	2KQ	1930.33		993.433	0.0509804	0.692864		16.2791	0.0975336	714.263	0.595331
1	33	6	A	40	2KQ	274.176		303.919	0.111681	0.383126		11.4515	0.383126	nan	nan
1	33	7	A	40	2KQ	1975.15		606.686	0.0648661	0.413241		18.0109	0.155154	322.46	0.258087
1	33	8	A	40	2KQ	182.198		659.509	0.198367	0.801088		5.26489	0.801088	nan	nan
1	33	9	A	40	2KQ	178.834		392.525	0.172045	0.696817		6.82821	0.696817	nan	nan
1	33	10	A	40	2KQ	672.619		423.408	0.088365	0.978274		46.5633	0.36284	273.535	0.615434
1	33	11	A	40	2KQ	116.645		336.491	0.153918	0.645588		6.28029	0.645588	nan	nan
1	33	12	A	40	2KQ	140.309		592.639	0.184283	0.72159		5.90407	0.72159	nan	nan
1	33	13	A	40	2KQ	109.695		310.667	0.140749	0.542441		5.71897	0.542441	nan	nan
1	33	14	A	40	2KQ	319.64		379.351	0.138476	0.431598		10.4919	0.431598	nan	nan
1	33	15	A	40	2KQ	748.875		471.757	0.0394903	0.851452		9.27514	0.156808	522.926	0.694644
1	33	16	A	40	2KQ	497.707		355.859	0.117205	0.300954		12.1808	0.300954	nan	nan
1	33	17	A	40	2KQ	100.173		158.14	0.0726482	0.397401		7.94373	0.397401	nan	nan
1	33	18	A	40	2KQ	670.675		460.155	0.138743	0.330016		18.2972	0.330016	nan	nan
1	33	19	A	40	2KQ	290.479		362.764	0.100626	0.447975		11.5085	0.447975	nan	nan
1	33	20	A	40	2KQ	491.87		514.223	0.124269	0.454719		19.2603	0.454719	nan	nan
1	33	21	A	40	2KQ	640.505		328.05	0.0742809	0.233637		26.7856	0.233637	nan	nan
1	33	22	A	40	2KQ	613.111		455.036	0.128771	0.318736		13.3593	0.318736	nan	nan
1	33	23	A	40	2KQ	1367.37		708.085	0.0945296	0.247841		34.1297	0.247841	nan	nan
1	33	24	A	40	2KQ	160.636		364.47	0.157481	0.668439		10.7878	0.668439	nan	nan
1	33	25	A	40	2KQ	262.118		707.208	0.194438	0.636441		3.1976	0.636441	nan	nan
1	33	26	A	40	2KQ	874.319		980.766	0.135027	0.470534		17.5671	0.470534	nan	nan
1	33	27	A	40	2KQ	864.752		531.939	0.0708629	0.750951		9.92344	0.25308	444.581	0.497871
1	33	28	A	40	2KQ	137.501		206.592	0.0749218	0.404327		9.76528	0.404327	nan	nan
1	33	29	A	40	2KQ	419.995		270.502	0.0656062	0.299297		24.8546	0.299297	nan	nan
1	33	30	A	40	2KQ	118.152		195.809	0.067155	0.358587		8.59738	0.358587	nan	nan
1	33	31	A	40	2KQ	270.188		776.701	0.202274	0.818377		8.06091	0.818377	nan	nan
1	33	32	A	40	2KQ	818.045		294.478	0.0414282	0.500144		33.6717	0.205477	120.847	0.294667
1	33	33	A	40	2KQ	396.302		638.175	0.140032	0.508533		12.1354	0.508533	nan	nan
1	33	34	A	40	2KQ	339.569		770.549	0.222004	0.635569		6.82687	0.635569	nan	nan
1	33	35	A	40	2KQ	277.891		742.838	0.18822	0.638551		5.43217	0.638551	nan	nan
1	33	36	A	40	2KQ	793.963		531.409	0.102037	0.291738		25.4961	0.291738	nan	nan
1	33	37	A	40	2KQ	304.371		1255.9	0.216358	0.707155		6.74779	0.707155	nan	nan
1	33	38	A	40	2KQ	211.609		241.046	0.0948043	0.387541		46.2899	0.387541	nan	nan
1	33	39	A	40	2KQ	302.595		620.327	0.171908	0.626845		5.23437	0.626845	nan	nan
1	33	40	A	40	2KQ	862.374		306.969	0.0706645	1.2312		19.479	0.23125	275.447	0.999954
1	33	41	A	40	2KQ	1048.17		756.584	0.0871443	1.15957		44.0328	0.363924	170.305	0.795644
1	33	42	A	40	2KQ	655.76		462.819	0.102647	0.335332		17.8909	0.335332	nan	nan
1	33	43	A	40	2KQ	307.786		534.807	0.142535	0.506135		9.9964	0.506135	nan	nan
1	33	44	A	40	2KQ	387.491		237.252	0.0631571	0.279349		39.944	0.279349	nan	nan
1	33	45	A	40	2KQ	221.63		930.897	0.174411	0.791414		5.75757	0.791414	nan	nan
1	33	46	A	40	2KQ	183.513		277.183	0.101198	0.389849		10.3163	0.389849	nan	nan
1	33	47	A	40	2KQ	1047.92		1049.35	0.127489	0.290185		27.2864	0.290185	nan	nan
1	33	48	A	40	2KQ	750.856		669.051	0.110849	0.325485		18.7323	0.325485	nan	nan
1	33	49	A	40	2KQ	787.897		639.714	0.0836957	0.951006		4.35787	0.240821	476.62	0.710185
1	33	50	A	40	2KQ	144.826		209.953	0.102205	0.298		8.28879	0.298	nan	nan
1	33	51	A	40	2KQ	2134.95		877.736	0.049485	0.721636		40.0271	0.205103	665.356	0.516533
1	33	52	A	40	2KQ	191.103		639.595	0.211597	0.738188		6.06764	0.738188	nan	nan
1	33	53	A	40	2KQ	584.378		446.526	0.0934005	0.99436		16.0415	0.29201	130.337	0.70235
1	33	54	A	40	2KQ	2122.92		757.385	0.0370184	0.472415		6.02337	0.104383	1723.99	0.368032
1	33	55	A	40	2KQ	180.462		209.778	0.0835279	0.328513		11.3516	0.328513	nan	nan
1	33	56	A	40	2KQ	239.379		803.004	0.24583	0.904557		19.2317	0.904557	nan	nan
1	33	57	A	40	2KQ	242.144		167.512	0.0569009	0.225596		14.3902	0.225596	nan	nan
1	33	58	A	40	2KQ	1166.15		1051.38	0.0977951	1.05487		68.5084	0.378606	230.366	0.676265
1	33	59	A	40	2KQ	629.132		647.119	0.11928	0.473682		18.0815	0.473682	nan	nan
1	33	60	A	40	2KQ	143.695		352.079	0.140291	0.590269		4.83875	0.590269	nan	nan
1	33	61	A	40	2KQ	130.859		462.59	0.195712	0.682561		4.85356	0.682561	nan	nan
1	33	62	A	40	2KQ	437.346		429.575	0.123323	0.435014		14.7116	0.435014	nan	nan
1	33	63	A	40	2KQ	626.843		472.992	0.0830625	1.09838		21.5133	0.329875	281.039	0.768505
1	33	64	A	40	2KQ	354.064		362.139	0.105608	0.410142		15.9879	0.410142	nan	nan
1	33	65	A	40	2KQ	243.045		628.371	0.206989	0.580037		3.62482	0.580037	nan	nan
1	33	66	A	40	2KQ	152.504		405.036	0.148013	0.607387		5.6837	0.607387	nan	nan
1	33	67	A	40	2KQ	343.588		605.869	0.0654002	1.1968		9.19749	0.562982	205.243	0.633814
1	33	68	A	40	2KQ	1486.82		993.085	0.0676967	0.500139		11.8863	0.143399	309.96	0.356741
1	33	69	A	40	2KQ	1755.32		846.065	0.038323	0.535462		6.23189	0.0995579	664.063	0.435904
1	34	1	B	40	2KQ	860.262		493.118	0.0717174	0.305021		26.3281	0.305021	nan	nan
1	34	2	B	40	2KQ	513.671		618.929	0.152018	0.461017		9.29588	0.461017	nan	nan
1	34	3	B	40	2KQ	1111.7		744.164	0.0958801	0.32114		23.8485	0.32114	nan	nan
1	34	4	B	40	2KQ	661.809		450.614	0.0942855	0.318288		17.9396	0.318288	nan	nan
1	34	5	B	40	2KQ	515.051		678.937	0.158175	0.487309		10.1541	0.487309	nan	nan
1	34	6	B	40	2KQ	626.077		532.13	0.122774	0.471362		35.1562	0.471362	nan	nan
1	34	7	B	40	2KQ	200.036		261.271	0.0934691	0.520188		15.4213	0.520188	nan	nan
1	34	8	B	40	2KQ	1555.54		842.437	0.101358	0.258302		19.4603	0.258302	nan	nan
1	34	9	B	40	2KQ	740.495		759.984	0.169131	0.423388		8.27154	0.423388	nan	nan
1	34	10	B	40	2KQ	2079.61		980.704	0.0447623	0.911909		31.9755	0.174716	817.162	0.737194
1	34	11	B	40	2KQ	1065.58		464.013	0.0484779	0.712304		7.61065	0.126159	481.124	0.586145
1	34	12	B	40	2KQ	1368.35		723.329	0.0948348	0.269762		19.7114	0.269762	nan	nan
1	34	13	B	40	2KQ	738.696		457.971	0.0659266	1.22068		39.0841	0.332683	221.024	0.887999
1	34	14	B	40	2KQ	1092.93		418.741	0.0725795	0.510635		18.3483	0.180376	194.277	0.330259
1	34	15	B	40	2KQ	628.861		763.302	0.166934	0.482972		6.71689	0.482972	nan	nan
1	34	16	B	40	2KQ	1198.07		840.096	0.0550546	1.09927		83.2744	0.42764	552.613	0.671626
1	34	17	B	40	2KQ	1322.88		745.128	0.0748074	1.07872		29.7581	0.280321	244.726	0.798398
1	34	18	B	40	2KQ	178.659		344.742	0.130724	0.506232		4.77107	0.506232	nan	nan
1	34	19	B	40	2KQ	1419.11		239.28	0.0381781	0.762859		22.9198	0.0945752	530.706	0.668284
1	34	20	B	40	2KQ	248.024		413.423	0.120378	0.725561		21.9236	0.725561	nan	nan
1	34	21	B	40	2KQ	1266.58		707.263	0.083299	0.774076		37.9486	0.238774	441.567	0.535302
1	34	22	B	40	2KQ	287.314		485.765	0.201266	0.59224		5.69676	0.59224	nan	nan
1	34	23	B	40	2KQ	303.866		562.726	0.11107	0.613749		15.8366	0.613749	nan	nan
1	34	24	B	40	2KQ	538.367		692.639	0.144274	0.423925		7.86338	0.423925	nan	nan
1	34	25	B	40	2KQ	1939.82		586.652	0.0248951	0.319986		17.7654	0.0867971	543.31	0.233188
1	34	26	B	40	2KQ	304.344		443.257	0.12575	0.399044		3.8339	0.399044	nan	nan
1	34	27	B	40	2KQ	516.87		511.24	0.114473	0.4863		52.7069	0.4863	nan	nan
1	34	28	B	40	2KQ	1161.19		865.61	0.0757916	1.2435		19.6606	0.243543	398.74	0.999954
1	34	29	B	40	2KQ	803.897		199.693	0.030808	0.318419		13.4396	0.081149	194.127	0.23727
1	34	30	B	40	2KQ	841.816		760.509	0.117159	0.35031		13.5129	0.35031	nan	nan
1	34	31	B	40	2KQ	191.759		218.582	0.082826	0.275897		7.59541	0.275897	nan	nan
1	34	32	B	40	2KQ	372.67		458.863	0.147478	0.448498		6.31546	0.448498	nan	nan
1	34	33	B	40	2KQ	368.802		840.087	0.0989242	0.696151		25.1041	0.696151	nan	nan
1	34	34	B	40	2KQ	195.39		386.32	0.133333	0.693095		18.6405	0.693095	nan	nan
1	34	35	B	40	2KQ	428.481		804.758	0.135256	0.693447		24.8122	0.693447	nan	nan
1	34	36	B	40	2KQ	548.502		272.084	0.0545739	0.66143		36.441	0.203568	190.34	0.457862
1	34	37	B	40	2KQ	911.504		579.801	0.0453117	1.15954		20.2339	0.159588	464.919	0.999954
1	34	38	B	40	2KQ	933.786		452.082	0.0750439	0.607376		12.3426	0.211252	235.203	0.396124
1	34	39	B	40	2KQ	465.057		646.677	0.12282	0.672574		23.2755	0.672574	nan	nan
1	34	40	B	40	2KQ	777.707		402.917	0.0408942	0.650549		16.4176	0.124357	478.924	0.526192
1	34	41	B	40	2KQ	253.783		356.269	0.123003	0.411668		5.61521	0.411668	nan	nan
1	34	42	B	40	2KQ	498.861		645.505	0.130518	0.406412		6.56851	0.406412	nan	nan
1	35	1	C	40	2KQ	1999.36		909.532	0.0991531	0.835401		26.7851	0.234622	146.666	0.600778
1	35	2	C	40	2KQ	197.982		606.664	0.142718	0.626101		4.60881	0.626101	nan	nan
1	35	3	C	40	2KQ	1633.45		844.987	0.0919356	0.726504		36.7696	0.28915	138.066	0.437354
1	35	4	C	40	2KQ	184.521		523.033	0.137346	0.591527		5.2691	0.591527	nan	nan
1	35	5	C	40	2KQ	1176.78		638.028	0.038819	0.947184		30.0007	0.169752	612.984	0.777432
1	35	6	C	40	2KQ	648.031		544.907	0.129992	0.347485		9.41186	0.347485	nan	nan
1	35	7	C	40	2KQ	1821.44		655.25	0.0318456	0.487643		34.8778	0.18405	326.046	0.303593
1	35	8	C	40	2KQ	516.954		448.69	0.120691	0.356833		10.2744	0.356833	nan	nan
1	35	9	C	40	2KQ	318.29		555.055	0.161654	0.568963		7.94319	0.568963	nan	nan
1	35	10	C	40	2KQ	201.304		401.054	0.115114	0.348942		6.19025	0.348942	nan	nan
1	35	11	C	40	2KQ	265.685		510.485	0.157198	0.568633		8.54685	0.568633	nan	nan
1	35	12	C	40	2KQ	150.012		369.405	0.108331	0.270277		4.79903	0.270277	nan	nan
1	35	13	C	40	2KQ	178.684		529.597	0.134707	0.597291		8.06022	0.597291	nan	nan
1	35	14	C	40	2KQ	141.907		362.715	0.106325	0.35046		8.78093	0.35046	nan	nan
1	35	15	C	40	2KQ	178.257		1014.82	0.191684	0.744979		2.69806	0.744979	nan	nan
1	35	16	C	40	2KQ	781.395		919.753	0.129534	0.380611		6.14153	0.380611	nan	nan
1	35	17	C	40	2KQ	131.386		373.277	0.107095	0.360794		13.5081	0.360794	nan	nan
1	35	18	C	40	2KQ	1596.72		450.977	0.028893	0.364485		7.19128	0.0822926	1308.44	0.282193
1	35	19	C	40	2KQ	501.903		981.632	0.243	0.82733		13.4987	0.82733	nan	nan
1	35	20	C	40	2KQ	482.082		637.049	0.134188	0.451071		10.3023	0.451071	nan	nan
1	35	21	C	40	2KQ	1262.34		583.317	0.0754482	0.579109		16.2789	0.16022	204.358	0.418889
1	35	22	C	40	2KQ	207.155		332.152	0.106371	0.538155		23.7666	0.538155	nan	nan
1	35	23	C	40	2KQ	296.901		431.112	0.138399	0.502561		11.006	0.502561	nan	nan
1	35	24	C	40	2KQ	557.442		142.383	0.0331731	0.273056		10.7347	0.0874758	291.149	0.18558
1	35	25	C	40	2KQ	676.895		173.792	0.0204623	0.230777		nan	nan	585.146	0.230777
1	35	26	C	40	2KQ	725.583		466.643	0.0990463	0.876059		10.7455	0.252805	145.986	0.623255
1	35	27	C	40	2KQ	1171.77		129.833	0.0357671	0.704755		11.4302	0.0858869	317.875	0.618868
1	35	28	C	40	2KQ	1170.33		605.914	0.078706	0.967456		24.6588	0.219466	327.508	0.74799
1	36	1	D	40	2KQ	365.616		338.944	0.112947	0.317362		10.5556	0.317362	nan	nan
1	36	2	D	40	2KQ	348.089		468.659	0.102296	0.489362		9.00655	0.489362	nan	nan
1	36	3	D	40	2KQ	642.353		291.472	0.0401007	0.537591		22.8414	0.124804	490.027	0.412787
1	36	4	D	40	2KQ	932.144		339.215	0.0510033	0.286422		12.9569	0.186849	240.481	0.0995727
1	36	5	D	40	2KQ	416.385		122.379	0.0383917	0.0972709		13.0869	0.0972709	nan	nan
1	36	6	D	40	2KQ	405.58		632.887	0.111238	0.458973		9.21337	0.458973	nan	nan
1	36	7	D	40	2KQ	122.124		350.063	0.169993	0.670904		7.55813	0.670904	nan	nan
1	36	8	D	40	2KQ	87.7653		334.106	0.152255	0.638261		4.49063	0.638261	nan	nan
1	36	9	D	40	2KQ	344.392		202.933	0.0554284	0.312014		68.0846	0.312014	nan	nan
1	36	10	D	40	2KQ	484.979		498.841	0.128771	0.331024		7.53089	0.331024	nan	nan
1	36	11	D	40	2KQ	264.687		156.722	0.0662089	0.204704		10.9127	0.204704	nan	nan
1	36	12	D	40	2KQ	593.346		354.989	0.0791943	0.660035		6.53828	0.214212	215.21	0.445823
1	36	13	D	40	2KQ	1356.88		827.556	0.114321	0.317963		32.4493	0.317963	nan	nan
1	36	14	D	40	2KQ	1120.63		708.104	0.102464	0.321651		29.0076	0.321651	nan	nan
1	36	15	D	40	2KQ	421.385		704.338	0.175998	0.780322		18.0249	0.780322	nan	nan
1	36	16	D	40	2KQ	223.309		462.434	0.136645	0.443701		2.62367	0.443701	nan	nan
1	36	17	D	40	2KQ	2452.25		1155.1	0.0716335	0.592228		33.5703	0.193708	501.607	0.39852
1	36	18	D	40	2KQ	334.046		558.532	0.135073	0.737926		17.9598	0.737926	nan	nan
1	36	19	D	40	2KQ	949.015		473.602	0.0743114	0.217646		22.8097	0.217646	nan	nan
1	36	20	D	40	2KQ	415.887		875.022	0.200938	0.650694		7.9531	0.650694	nan	nan
1	36	21	D	40	2KQ	292.513		389.43	0.104417	0.373653		5.1131	0.373653	nan	nan
1	36	22	D	40	2KQ	1548.18		487.281	0.0298009	0.314931		2.37755	0.0478218	1315.85	0.267109
1	36	23	D	40	2KQ	653.47		357.89	0.0685588	0.701301		16.476	0.206191	161.944	0.495109
1	36	24	D	40	2KQ	595.18		490.201	0.0718242	0.340205		30.4575	0.340205	nan	nan
1	36	25	D	40	2KQ	861.619		541.995	0.0967269	0.323342		22.8495	0.323342	nan	nan
1	36	26	D	40	2KQ	172.865		421.384	0.13109	0.641225		7.85785	0.641225	nan	nan
1	36	27	D	40	2KQ	778.981		595.914	0.118502	0.332278		14.397	0.332278	nan	nan
1	36	28	D	40	2KQ	1090.9		88.8079	0.0326696	0.516781		8.84777	0.0616726	515.979	0.455108
1	36	29	D	40	2KQ	546.058		390.755	0.0707561	1.00013		18.2676	0.31254	157.412	0.687587
1	36	30	D	40	2KQ	813.282		592.251	0.0877623	0.925389		49.6048	0.372692	148.906	0.552697
1	36	31	D	40	2KQ	453.244		368.997	0.109094	0.373552		16.7395	0.373552	nan	nan
1	36	32	D	40	2KQ	603.85		269.179	0.0429236	0.554334		15.5873	0.129202	207.868	0.425132
1	36	33	D	40	2KQ	396.206		1345.82	0.218235	0.330816		nan	nan	350.352	0.330816
1	36	34	D	40	2KQ	827.108		693.227	0.0945754	0.505		36.8457	0.505	nan	nan
1	36	35	D	40	2KQ	390.183		149.854	0.0492943	0.561288		7.91514	0.195193	235.051	0.366094
1	36	36	D	40	2KQ	981.981		792.754	0.115991	0.343042		12.5407	0.343042	nan	nan
1	36	37	D	40	2KQ	400.013		463.876	0.127275	0.530815		15.1961	0.530815	nan	nan
1	36	38	D	40	2KQ	683.505		310.607	0.0485695	0.671099		7.5563	0.165385	452.019	0.505715
1	36	39	D	40	2KQ	437.482		746.793	0.171221	0.609172		11.0654	0.609172	nan	nan
1	36	40	D	40	2KQ	1327.12		1210.6	0.130144	0.411736		17.2603	0.411736	nan	nan
1	36	41	D	40	2KQ	1305.8		496.53	0.0256199	0.34628		9.24813	0.0589375	955.812	0.287343
1	36	42	D	40	2KQ	834.793		620.1	0.093225	0.416258		37.1222	0.416258	nan	nan
1	36	43	D	40	2KQ	179.842		637.267	0.162341	0.571374		2.54507	0.571374	nan	nan
1	36	44	D	40	2KQ	901.748		516.686	0.0885786	0.277145		29.4268	0.277145	nan	nan
1	37	1	E	40	2KQ	268.794		402.896	0.122408	0.408335		7.96026	0.408335	nan	nan
1	37	2	E	40	2KQ	1100.97		259.38	0.0283207	0.344552		34.7872	0.0773356	637.269	0.267216
1	37	3	E	40	2KQ	101.371		161.72	0.0794995	0.341551		2.92251	0.341551	nan	nan
1	37	4	E	40	2KQ	939.565		571.901	0.0661479	1.18701		13.3003	0.191027	306.107	0.995987
1	37	5	E	40	2KQ	914.258		276.841	0.0294499	0.354852		4.1553	0.058072	707.394	0.29678
1	37	6	E	40	2KQ	447.798		127.986	0.0417639	0.115755		23.84	0.115755	nan	nan
1	37	7	E	40	2KQ	220.02		435.26	0.079942	0.247503		35.2654	0.247503	nan	nan
1	37	8	E	40	2KQ	282.365		319.706	0.100565	0.41856		8.01732	0.41856	nan	nan
1	37	9	E	40	2KQ	288.577		362.651	0.127413	0.427113		8.77364	0.427113	nan	nan
1	37	10	E	40	2KQ	1449.61		550.933	0.0548409	0.597777		41.2901	0.179649	243.484	0.418128
1	37	11	E	40	2KQ	172.256		380.703	0.142657	0.582116		8.349	0.582116	nan	nan
1	37	12	E	40	2KQ	199.452		250.104	0.0794308	0.365924		13.5098	0.365924	nan	nan
1	37	13	E	40	2KQ	1046.17		403.236	0.0279698	0.369879		nan	nan	930.957	0.369879
1	37	14	E	40	2KQ	889.428		527.202	0.0262379	0.55581		nan	nan	750.315	0.55581
1	37	15	E	40	2KQ	379.64		177.106	0.0439612	0.246674		32.1422	0.246674	nan	nan
1	37	16	E	40	2KQ	491.529		172.304	0.0572061	0.378763		10.2527	0.152426	124.789	0.226337
1	37	17	E	40	2KQ	1237.26		422.899	0.0316625	0.451241		13.3791	0.0792678	408.591	0.371973
1	37	18	E	40	2KQ	389.473		460.781	0.103532	0.500827		20.4787	0.500827	nan	nan
1	37	19	E	40	2KQ	1584.01		676.739	0.0461967	0.883856		35.5327	0.15542	460.484	0.728435
1	37	20	E	40	2KQ	1395.48		673.953	0.044892	0.759724		8.02033	0.119097	537.14	0.640627
1	37	21	E	40	2KQ	406.926		309.226	0.118059	0.30293		8.20567	0.30293	nan	nan
1	37	22	E	40	2KQ	406.444		324.581	0.121248	0.332607		9.82562	0.332607	nan	nan
1	37	23	E	40	2KQ	639.261		498.576	0.0720226	1.09154		3.77874	0.19158	276.363	0.899962
1	37	24	E	40	2KQ	1710.81		796.713	0.0440833	0.551477		20.0617	0.11632	1273.14	0.435157
1	37	25	E	40	2KQ	420.259		167.046	0.0657206	0.169322		10.8749	0.169322	nan	nan
1	37	26	E	40	2KQ	965.476		436.603	0.0356603	0.609195		9.46075	0.125873	438.396	0.483322
1	37	27	E	40	2KQ	628.436		243.169	0.0446174	0.558827		50.7796	0.173216	155.357	0.385611
1	37	28	E	40	2KQ	291.259		477.421	0.150683	0.489881		11.0718	0.489881	nan	nan
1	37	29	E	40	2KQ	129.387		484.674	0.171557	0.736554		5.17934	0.736554	nan	nan
1	37	30	E	40	2KQ	484.112		562.803	0.104555	0.478407		23.6753	0.478407	nan	nan
1	37	31	E	40	2KQ	572.472		324.958	0.0740368	0.298294		29.8235	0.298294	nan	nan
1	37	32	E	40	2KQ	362.96		252.672	0.0748302	0.248957		14.1269	0.248957	nan	nan
1	37	33	E	40	2KQ	1041.63		738.082	0.0816587	1.20556		35.4976	0.321559	258.333	0.884001
1	37	34	E	40	2KQ	275.81		139.01	0.0398795	0.152365		33.2424	0.152365	nan	nan
1	37	35	E	40	2KQ	504.823		206.874	0.0691615	0.164918		10.5073	0.164918	nan	nan
1	37	36	E	40	2KQ	369.418		592.078	0.140383	0.551671		17.0474	0.551671	nan	nan
1	37	37	E	40	2KQ	323.98		684.745	0.148608	0.522014		9.14624	0.522014	nan	nan
1	37	38	E	40	2KQ	299.985		629.976	0.152773	0.730549		30.8069	0.730549	nan	nan
1	37	39	E	40	2KQ	1003.17		658.03	0.0982681	0.300855		21.9083	0.300855	nan	nan
1	37	40	E	40	2KQ	250.485		409.528	0.152071	0.587655		16.2369	0.587655	nan	nan
1	37	41	E	40	2KQ	1197.33		838.329	0.0814069	0.869072		5.27893	0.237654	412.65	0.631418
1	37	42	E	40	2KQ	677.956		280.557	0.0512093	0.610533		18.5603	0.253411	295.444	0.357122
1	37	43	E	40	2KQ	376.569		332.997	0.0817884	0.344047		21.5382	0.344047	nan	nan
1	37	44	E	40	2KQ	349.149		575.075	0.143053	0.674173		27.5642	0.674173	nan	nan
1	37	45	E	40	2KQ	582.167		383.587	0.108904	0.282556		14.8688	0.282556	nan	nan
1	37	46	E	40	2KQ	669.309		284.834	0.0338445	0.425185		13.9837	0.0491951	520.79	0.37599
1	37	47	E	40	2KQ	1224.47		702.798	0.0953078	1.21254		23.0071	0.292988	276.481	0.919554
1	37	48	E	40	2KQ	1064.56		481.662	0.0701915	0.21591		42.9731	0.21591	nan	nan
1	37	49	E	40	2KQ	1633.58		810.538	0.0784085	0.599089		11.6251	0.210198	319.755	0.388891
1	37	50	E	40	2KQ	276.817		291.139	0.106325	0.419504		28.6467	0.419504	nan	nan
1	37	51	E	40	2KQ	388.428		310.952	0.0966201	0.303834		11.7723	0.303834	nan	nan
1	37	52	E	40	2KQ	613.515		236.363	0.0529564	0.138849		15.9028	0.138849	nan	nan
1	37	53	E	40	2KQ	399.987		722.768	0.172519	0.498506		4.14505	0.498506	nan	nan
1	37	54	E	40	2KQ	1963.81		719.574	0.10164	0.711639		23.53	0.233017	389.291	0.478622
1	37	55	E	40	2KQ	582.72		224.925	0.0458076	0.138463		9.68164	0.138463	nan	nan
1	37	56	E	40	2KQ	273.435		630.928	0.180034	0.711448		10.407	0.711448	nan	nan
1	37	57	E	40	2KQ	391.957		338.038	0.101587	0.317453		8.96175	0.317453	nan	nan
1	37	58	E	40	2KQ	508.301		312.211	0.0855955	0.284094		16.7015	0.284094	nan	nan
1	37	59	E	40	2KQ	439.915		271.928	0.0826429	0.295824		18.5156	0.295824	nan	nan
1	37	60	E	40	2KQ	331.93		813.566	0.179339	0.608274		5.70088	0.608274	nan	nan
1	37	61	E	40	2KQ	251.708		619.001	0.18896	0.7355		8.76669	0.7355	nan	nan
1	37	62	E	40	2KQ	835.585		451.098	0.0642252	0.690286		40.2805	0.277361	136.981	0.412924
1	37	63	E	40	2KQ	165.44		422.816	0.118791	0.646799		11.4094	0.646799	nan	nan
1	37	64	E	40	2KQ	1391.91		719.125	0.0907912	0.237285		30.6556	0.237285	nan	nan
1	37	65	E	40	2KQ	586.319		477.625	0.115885	0.294391		8.55953	0.294391	nan	nan
1	37	66	E	40	2KQ	1332.62		619.597	0.0745098	0.662537		14.5409	0.190263	337.349	0.472274
1	38	1	F	40	2KQ	158.885		850.446	0.192248	0.797661		3.35707	0.797661	nan	nan
1	38	2	F	40	2KQ	274.994		560.977	0.148859	0.575878		8.47363	0.575878	nan	nan
1	38	3	F	40	2KQ	157.802		805.792	0.21181	0.794252		4.5528	0.794252	nan	nan
1	38	4	F	40	2KQ	685.945		780.554	0.10457	0.321549		7.64047	0.321549	nan	nan
1	38	5	F	40	2KQ	1326.64		732.477	0.0924773	0.938921		12.9207	0.222937	140.303	0.715984
1	38	6	F	40	2KQ	102.402		377.657	0.162982	0.626624		4.31229	0.626624	nan	nan
1	38	7	F	40	2KQ	1015.8		554.871	0.103784	0.26071		11.547	0.26071	nan	nan
1	38	8	F	40	2KQ	1011.23		552.838	0.0462806	0.866224		26.7174	0.210269	472.147	0.655955
1	38	9	F	40	2KQ	437.107		842.111	0.160891	0.549853		8.17562	0.549853	nan	nan
1	38	10	F	40	2KQ	935.956		878.463	0.10264	0.386819		18.2262	0.386819	nan	nan
1	38	11	F	40	2KQ	235.904		568.744	0.151598	0.535766		5.63848	0.535766	nan	nan
1	38	12	F	40	2KQ	941.79		534.609	0.0315785	0.608671		1.76857	0.116735	813.083	0.491936
1	38	13	F	40	2KQ	300.174		729.923	0.178805	0.623306		5.80014	0.623306	nan	nan
1	38	14	F	40	2KQ	1366.77		959.777	0.0803998	1.04653		3.5712	0.184118	746.772	0.862409
1	38	15	F	40	2KQ	473.091		595.404	0.123476	0.44372		7.61498	0.44372	nan	nan
1	38	16	F	40	2KQ	666.759		567.733	0.11648	0.883975		11.9016	0.32239	287.572	0.561585
1	38	17	F	40	2KQ	309.084		399.714	0.0845045	0.366642		7.18756	0.366642	nan	nan
1	38	18	F	40	2KQ	1598.87		920.155	0.0575723	0.944146		20.3822	0.446526	504.724	0.49762
1	38	19	F	40	2KQ	184.301		677.39	0.177447	0.713395		3.98389	0.713395	nan	nan
1	38	20	F	40	2KQ	553.45		359.137	0.0788357	0.301623		26.5271	0.301623	nan	nan
1	38	21	F	40	2KQ	1429.86		498.838	0.0362402	0.58763		37.9578	0.145886	265.671	0.441744
1	38	22	F	40	2KQ	433.874		304.019	0.067216	0.686852		6.46685	0.200569	198.473	0.486282
1	38	23	F	40	2KQ	245.203		925.917	0.209201	0.798227		5.34187	0.798227	nan	nan
1	38	24	F	40	2KQ	585.473		421.934	0.0930648	0.379496		36.1571	0.379496	nan	nan
1	38	25	F	40	2KQ	121.906		478.624	0.14316	0.541367		1.83684	0.541367	nan	nan
1	38	26	F	40	2KQ	223.281		336.18	0.145815	0.388485		7.47172	0.388485	nan	nan
1	38	27	F	40	2KQ	2388.35		1096.35	0.0207523	0.487932		8.59579	0.0504253	1962.52	0.437507
1	38	28	F	40	2KQ	112.474		209.039	0.0975509	0.391785		9.39323	0.391785	nan	nan
1	38	29	F	40	2KQ	343.998		625.2	0.12932	0.446953		5.08033	0.446953	nan	nan
1	38	30	F	40	2KQ	303.82		755.261	0.168566	0.624231		6.68684	0.624231	nan	nan
1	38	31	F	40	2KQ	1407.85		551.097	0.0447395	0.46386		36.6827	0.157123	626.629	0.306737
1	38	32	F	40	2KQ	399.889		717.704	0.129809	0.481393		7.55975	0.481393	nan	nan
1	38	33	F	40	2KQ	449.524		991.23	0.160769	0.585899		5.43338	0.585899	nan	nan
1	38	34	F	40	2KQ	326.645		755.213	0.134905	0.562705		3.74508	0.562705	nan	nan
1	38	35	F	40	2KQ	147.187		482.531	0.144366	0.581179		2.60935	0.581179	nan	nan
1	38	36	F	40	2KQ	1079.7		488.96	0.0595407	0.67686		30.2075	0.205364	201.392	0.471496
1	38	37	F	40	2KQ	123.354		513.715	0.160479	0.692608		2.34195	0.692608	nan	nan
1	39	1	G	40	2KQ	170.296		617.49	0.169078	0.786606		6.99493	0.786606	nan	nan
1	39	2	G	40	2KQ	1379.65		339.565	0.0545968	0.300482		22.9951	0.115725	238.822	0.184756
1	39	3	G	40	2KQ	178.837		778.359	0.174151	0.68		3.64424	0.68	nan	nan
1	39	4	G	40	2KQ	132.479		440.898	0.145541	0.650446		4.31896	0.650446	nan	nan
1	39	5	G	40	2KQ	1067.18		631.934	0.107973	0.905731		27.8996	0.307783	192.261	0.597948
1	39	6	G	40	2KQ	221.093		482.134	0.134539	0.564825		5.27562	0.564825	nan	nan
1	39	7	G	40	2KQ	164.913		680.968	0.166476	0.735533		5.4672	0.735533	nan	nan
1	39	8	G	40	2KQ	231.769		825.908	0.208362	0.734245		6.51329	0.734245	nan	nan
1	39	9	G	40	2KQ	292.638		542.593	0.154932	0.513276		4.34835	0.513276	nan	nan
1	39	10	G	40	2KQ	951.085		422.711	0.057908	0.49726		10.0878	0.157518	534.644	0.339742
1	39	11	G	40	2KQ	152.59		694.931	0.175555	0.719078		2.89252	0.719078	nan	nan
1	39	12	G	40	2KQ	160.473		628.74	0.170489	0.698634		3.35368	0.698634	nan	nan
1	39	13	G	40	2KQ	1109.3		667.242	0.0404135	1.01915		9.04051	0.102744	648.676	0.916411
1	39	14	G	40	2KQ	556.885		1014.3	0.177783	0.626187		11.4171	0.626187	nan	nan
1	39	15	G	40	2KQ	733.501		411.364	0.0886702	0.273174		31.273	0.273174	nan	nan
1	39	16	G	40	2KQ	78.6603		86.6927	0.0274357	0.241875		10.586	0.241875	nan	nan
1	39	17	G	40	2KQ	628.127		465.464	0.086183	0.961565		15.7918	0.2793	151.016	0.682265
1	39	18	G	40	2KQ	468.442		478.501	0.0984207	0.358179		43.8085	0.358179	nan	nan
1	39	19	G	40	2KQ	99.2492		156.745	0.0784924	0.289903		8.47801	0.289903	nan	nan
1	39	20	G	40	2KQ	549.724		954.731	0.151919	0.560733		11.1066	0.560733	nan	nan
1	39	21	G	40	2KQ	78.9559		173.453	0.0864881	0.313241		9.08711	0.313241	nan	nan
1	39	22	G	40	2KQ	233.189		976.105	0.205844	0.823916		5.09145	0.823916	nan	nan
1	39	23	G	40	2KQ	679.584		543.775	0.0775006	0.244256		7.35589	0.244256	nan	nan
1	39	24	G	40	2KQ	752.016		582.611	0.100923	0.28518		8.97985	0.28518	nan	nan
1	39	25	G	40	2KQ	604.939		1033.56	0.144587	0.492498		8.11478	0.492498	nan	nan
1	39	26	G	40	2KQ	312.1		841.067	0.106043	0.869088		33.1257	0.869088	nan	nan
1	39	27	G	40	2KQ	397.698		281.687	0.0494545	0.850397		22.3904	0.334718	230.592	0.515679
1	39	28	G	40	2KQ	160.488		624.85	0.178943	0.7104		2.94321	0.7104	nan	nan
1	39	29	G	40	2KQ	265.136		222.665	0.0780346	0.407258		21.476	0.407258	nan	nan
1	39	30	G	40	2KQ	359.011		391.357	0.0893111	0.461465		19.1022	0.461465	nan	nan
1	39	31	G	40	2KQ	1737.96		824.848	0.0518349	0.606822		13.017	0.171573	443.385	0.435248
1	40	1	H	40	2KQ	1345.03		724.438	0.0814374	0.274525		24.4291	0.274525	nan	nan
1	40	2	H	40	2KQ	1222.58		745.532	0.0644846	0.463292		11.0913	0.101027	991.743	0.362264
1	40	3	H	40	2KQ	133.114		185.161	0.0934386	0.304809		6.29639	0.304809	nan	nan
1	40	4	H	40	2KQ	1088.98		554.035	0.0730297	0.278421		39.8866	0.278421	nan	nan
1	40	5	H	40	2KQ	617.339		302.016	0.0630503	0.702524		31.1609	0.236673	156.737	0.46585
1	40	6	H	40	2KQ	444.88		543.536	0.152132	0.524057		13.9278	0.524057	nan	nan
1	40	7	H	40	2KQ	414.876		511.112	0.168231	0.525859		17.6732	0.525859	nan	nan
1	40	8	H	40	2KQ	737.655		1099.63	0.13415	0.695673		27.1858	0.695673	nan	nan
1	40	9	H	40	2KQ	705.842		667.931	0.140208	0.487665		22.7953	0.487665	nan	nan
1	40	10	H	40	2KQ	770.235		669.869	0.114336	0.38127		17.3129	0.38127	nan	nan
1	40	11	H	40	2KQ	641.209		363.95	0.0749828	0.351828		36.9214	0.351828	nan	nan
1	40	12	H	40	2KQ	492.693		680.873	0.14818	0.637466		13.0195	0.139106	214.354	0.49836
1	40	13	H	40	2KQ	186.277		443.399	0.176974	0.526409		5.44082	0.526409	nan	nan
1	40	14	H	40	2KQ	688.402		288.712	0.0455482	0.577475		50.7031	0.222618	267.894	0.354856
1	40	15	H	40	2KQ	739.488		281.004	0.0522469	0.182305		26.9427	0.182305	nan	nan
1	40	16	H	40	2KQ	424.535		1129.91	0.168124	0.542177		4.85713	0.542177	nan	nan
1	40	17	H	40	2KQ	189.022		735.297	0.17924	0.807726		2.6803	0.807726	nan	nan
1	40	18	H	40	2KQ	2079.5		785.7	0.036202	0.428675		19.5448	0.0975348	620.762	0.33114
1	40	19	H	40	2KQ	142.527		477.702	0.151774	0.615726		3.54271	0.615726	nan	nan
1	40	20	H	40	2KQ	206.179		948.211	0.18159	0.731622		2.35445	0.731622	nan	nan
1	40	21	H	40	2KQ	156.797		459.567	0.127359	0.561857		3.73372	0.561857	nan	nan
1	40	22	H	40	2KQ	800.962		808.63	0.131746	0.418238		13.0602	0.418238	nan	nan
1	40	23	H	40	2KQ	1474.88		753.982	0.0202487	0.663517		19.8552	0.189943	385.579	0.473574
1	40	24	H	40	2KQ	198.161		674.788	0.17438	0.706085		5.8848	0.706085	nan	nan
1	40	25	H	40	2KQ	958.738		609.86	0.0751049	0.955443		20.0643	0.253528	317.845	0.701915
1	40	26	H	40	2KQ	600.845		413.677	0.0297246	0.801251		2.42048	0.186297	500.288	0.614954
1	40	27	H	40	2KQ	1255.08		568.765	0.0439231	0.570125		26.6513	0.151242	641.511	0.418883
1	40	28	H	40	2KQ	391.676		405.994	0.114069	0.434973		14.3371	0.434973	nan	nan
1	40	29	H	40	2KQ	1282.19		886.871	0.102235	0.360915		40.5278	0.360915	nan	nan
1	40	30	H	40	2KQ	1843.04		654.962	0.0696269	0.507379		23.9963	0.158333	185.543	0.349046
1	40	31	H	40	2KQ	2012.44		759.928	0.0338445	0.53606		10.5256	0.0845765	549.815	0.451484
1	40	32	H	40	2KQ	615.585		218.335	0.0411841	0.393069		25.5851	0.135451	138.105	0.257618
1	40	33	H	40	2KQ	1815.56		878.952	0.0712215	0.628418		27.1296	0.211152	420.902	0.417266
1	40	34	H	40	2KQ	584.714		483.941	0.0995499	0.361628		21.3109	0.361628	nan	nan
1	40	35	H	40	2KQ	2076.32		1005.67	0.101656	0.768266		16.8384	0.184595	169.335	0.583671
1	41	1	A	43	∆NLS/4FL	1371.55	15	453.535	0.146456	0.0640449		21.1707	0.0640449	nan	nan
1	41	2	A	43	∆NLS/4FL	881.94	17	747.933	0.194705	0.040829		20.6364	0.040829	nan	nan
1	41	3	A	43	∆NLS/4FL	997.407	25	483.48	0.162097	0.277003		6.57572	0.0554691	233.258	0.221534
1	41	4	A	43	∆NLS/4FL	650.155	28	756.39	0.190517	0.0558585		7.97876	0.0558585	nan	nan
1	41	5	A	43	∆NLS/4FL	711.061	31	480.279	0.203265	0.0433504		17.648	0.0433504	nan	nan
1	42	1	B	43	∆NLS/4FL	823.332	5	516.062	0.134379	0.0639601		40.148	0.0639601	nan	nan
1	42	2	B	43	∆NLS/4FL	1174.94	8	365.931	0.120348	0.232834		10.7782	0.0427825	759.782	0.190051
1	42	3	B	43	∆NLS/4FL	1549.88	9	445.174	0.0993896	0.317617		8.68681	0.0334936	1034.87	0.284123
1	42	4	B	43	∆NLS/4FL	578.322	10	285.553	0.12153	0.222356		24.7685	0.108249	134.146	0.114107
1	42	5	B	43	∆NLS/4FL	587.657	13	353.302	0.11603	0.0904051		39.0018	0.0904051	nan	nan
1	42	6	B	43	∆NLS/4FL	1624.89	21	539.772	0.117601	0.037565		15.5159	0.037565	nan	nan
1	42	7	B	43	∆NLS/4FL	1374.67	29	666.651	0.233051	0.0976154		33.4719	0.0976154	nan	nan
1	42	8	B	43	∆NLS/4FL	1820.79	32	683.206	0.254459	0.147828		24.2503	0.147828	nan	nan
1	42	9	B	43	∆NLS/4FL	627.404	34	150.258	0.06524	0		nan	nan	nan	nan
1	42	10	B	43	∆NLS/4FL	348.904	36	622.267	0.243305	0		nan	nan	nan	nan
1	42	11	B	43	∆NLS/4FL	604.594	39	676.876	0.181125	0.0308815		6.52133	0.0308815	nan	nan
1	42	12	B	43	∆NLS/4FL	1304.96	46	966.714	0.196841	0.322189		5.96369	0.0518982	652.028	0.270291
1	42	13	B	43	∆NLS/4FL	497.173	49	528.576	0.165545	0.0553178		5.6934	0.0553178	nan	nan
1	42	14	B	43	∆NLS/4FL	739.295	53	373.102	0.210666	0.0544229		9.00203	0.0544229	nan	nan
1	42	15	B	43	∆NLS/4FL	1427.93	54	947.255	0.215518	0.26505		7.84365	0.0421615	396.631	0.222889
1	42	16	B	43	∆NLS/4FL	527.072	55	614.193	0.200229	0.0229289		12.4348	0.0229289	nan	nan
1	42	17	B	43	∆NLS/4FL	794.671	59	1437.26	0.316518	0.0461112		18.0405	0.0461112	nan	nan
1	42	18	B	43	∆NLS/4FL	1911.72	69	141.085	0.0502785	0.264334		32.5326	0.0680419	1040.81	0.196292
1	42	19	B	43	∆NLS/4FL	2203.3	72	577.997	0.14136	0.283955		14.0126	0.0516821	1036.3	0.232273
1	42	20	B	43	∆NLS/4FL	1550.37	74	825.753	0.172	0.247781		21.1349	0.0988988	596.008	0.148882
1	43	1	C	43	∆NLS/4FL	599.655	5	293.003	0.110063	0.0406182		12.3317	0.0406182	nan	nan
1	43	2	C	43	∆NLS/4FL	551.901	6	320.65	0.134997	0.152519		8.39257	0.0468655	123.159	0.105653
1	43	3	C	43	∆NLS/4FL	405.976	7	331.395	0.134195	0.0323186		105.529	0.0323186	nan	nan
1	43	4	C	43	∆NLS/4FL	1934.9	13	1800.06	0.459655	0.218627		30.3293	0.0685239	948.018	0.150103
1	43	5	C	43	∆NLS/4FL	295.851	21	291.75	0.094667	0		nan	nan	nan	nan
1	43	6	C	43	∆NLS/4FL	1430.54	22	644.66	0.181003	0.0992849		33.3193	0.0466108	130.157	0.0526741
1	43	7	C	43	∆NLS/4FL	461.514	28	288.976	0.114382	0.0152247		10.9709	0.0152247	nan	nan
1	43	8	C	43	∆NLS/4FL	424.026	39	439.954	0.165728	0.0708934		36.7139	0.0708934	nan	nan
1	43	9	C	43	∆NLS/4FL	1637.07	41	824.302	0.170352	0.290908		8.22743	0.0673636	372.793	0.223545
1	43	10	C	43	∆NLS/4FL	1482.96	46	536.723	0.197513	0.167378		8.35868	0.0377682	504.712	0.12961
1	43	11	C	43	∆NLS/4FL	1421.41	61	130.195	0.0365911	0.380294		8.09186	0.170666	742.44	0.209628
1	43	12	C	43	∆NLS/4FL	837.552	68	578.951	0.177554	0.0575046		44.2561	0.0575046	nan	nan
1	43	13	C	43	∆NLS/4FL	786.071	72	564.404	0.207599	0.0998627		54.9379	0.0998627	nan	nan
1	43	14	C	43	∆NLS/4FL	884.137	74	592.115	0.191577	0.044361		51.0143	0.044361	nan	nan
1	43	15	C	43	∆NLS/4FL	763.482	82	602.833	0.180789	0.0568334		17.2822	0.0568334	nan	nan
1	43	16	C	43	∆NLS/4FL	1414.19	90	1041.69	0.419684	0.24958		33.8083	0.099103	144.662	0.150477
1	43	17	C	43	∆NLS/4FL	290.03	98	603.652	0.212802	0		nan	nan	nan	nan
1	43	18	C	43	∆NLS/4FL	406.234	99	686.713	0.215564	0.069749		33.8828	0.069749	nan	nan
1	43	19	C	43	∆NLS/4FL	636.341	100	288.303	0.0935988	0.0262659		32.1309	0.0262659	nan	nan
1	44	1	D	43	∆NLS/4FL	753.671	8	402.251	0.113573	0.282588		8.53359	0.0580205	215.24	0.224567
1	44	2	D	43	∆NLS/4FL	1419.73	13	348.061	0.095613	0.0343165		26.9942	0.0343165	nan	nan
1	44	3	D	43	∆NLS/4FL	1904.11	17	871.833	0.213428	0.0630886		13.8993	0.0630886	nan	nan
1	44	4	D	43	∆NLS/4FL	1435.89	19	328.482	0.100206	0.033351		25.4901	0.033351	nan	nan
1	44	5	D	43	∆NLS/4FL	1550.27	21	536.206	0.135607	0.147626		10.4947	0.0720783	372.632	0.0755474
1	44	6	D	43	∆NLS/4FL	304.735	28	471.381	0.174006	0.0570179		18.2278	0.0570179	nan	nan
1	44	7	D	43	∆NLS/4FL	1344.48	29	918.752	0.232486	0.150876		26.0747	0.150876	nan	nan
1	44	8	D	43	∆NLS/4FL	1280.86	30	371.583	0.0847334	0.0585955		40.2356	0.0585955	nan	nan
1	44	9	D	43	∆NLS/4FL	531.057	31	524.396	0.194011	0.0462348		23.2196	0.0462348	nan	nan
1	44	10	D	43	∆NLS/4FL	1621.53	33	563.016	0.14493	0.174393		17.7463	0.0533428	366.324	0.12105
1	44	11	D	43	∆NLS/4FL	661.456	38	196.349	0.0779278	0.0600459		26.6458	0.0600459	nan	nan
1	44	12	D	43	∆NLS/4FL	624	42	767.237	0.236927	0.0457866		38.8272	0.0457866	nan	nan
1	44	13	D	43	∆NLS/4FL	2488.11	43	600.641	0.150149	0.353175		19.9183	0.0495055	550.768	0.30367
1	44	14	D	43	∆NLS/4FL	1221.47	53	226.668	0.0836042	0.228815		35.7037	0.0663981	586.332	0.162417
1	44	15	D	43	∆NLS/4FL	1187.7	56	283.085	0.0620279	0.326306		14.7502	0.0917367	340.567	0.234569
1	44	16	D	43	∆NLS/4FL	1759.68	57	814.435	0.191516	0.0713085		22.5051	0.0713085	nan	nan
1	44	17	D	43	∆NLS/4FL	2327.44	69	2287.45	0.372419	0.469859		11.4294	0.0661202	1070.3	0.403738
1	45	1	E	43	∆NLS/4FL	845.656	7	408.066	0.106035	0.220737		10.7974	0.0825208	494.649	0.138216
1	45	2	E	43	∆NLS/4FL	664.825	10	478.052	0.152796	0.0357977		3.18369	0.0357977	nan	nan
1	45	3	E	43	∆NLS/4FL	1604.82	13	373.702	0.0952621	0.317475		8.22097	0.134596	422.322	0.182879
1	45	4	E	43	∆NLS/4FL	1852.95	14	190.155	0.00852979	0.375596		8.7161	0.106511	662.461	0.269085
1	45	5	E	43	∆NLS/4FL	589.017	16	436.547	0.169924	0.0297475		22.9996	0.0297475	nan	nan
1	45	6	E	43	∆NLS/4FL	355.879	19	574.463	0.207706	0		nan	nan	nan	nan
1	45	7	E	43	∆NLS/4FL	1742.37	20	246.133	0.0724193	0.178303		15.357	0.0466025	779.927	0.131701
1	45	8	E	43	∆NLS/4FL	840.682	21	318.546	0.122255	0.13429		8.88668	0.0457499	169.419	0.0885405
1	45	9	E	43	∆NLS/4FL	400.345	22	351.919	0.128298	0.0336633		13.8907	0.0336633	nan	nan
1	45	10	E	43	∆NLS/4FL	1676.19	23	336.99	0.0682231	0.243673		20.8634	0.0364557	862.276	0.207218
1	45	11	E	43	∆NLS/4FL	456.447	24	292.969	0.0860075	0		nan	nan	nan	nan
1	45	12	E	43	∆NLS/4FL	1486.92	27	577.149	0.173495	0.141585		9.99058	0.0386627	623.826	0.102922
1	45	13	E	43	∆NLS/4FL	2472.85	28	475.957	0.118196	0.277308		7.60212	0.0272164	872.666	0.250092
1	45	14	E	43	∆NLS/4FL	522.456	31	407.231	0.175738	0.0595585		48.4825	0.0595585	nan	nan
1	45	15	E	43	∆NLS/4FL	1417.41	33	106.486	0.0460517	0.0805195		15.1494	0.0805195	nan	nan
1	45	16	E	43	∆NLS/4FL	1370.1	37	322.57	0.0859693	0.250267		55.1554	0.0430953	860.966	0.207172
1	45	17	E	43	∆NLS/4FL	873.077	38	223.391	0.0103151	0.288762		nan	nan	267.408	0.288762
1	45	18	E	43	∆NLS/4FL	5770.5	39	72.2081	0.0331426	0.256166		5.72345	0.0677145	870.101	0.188451
1	45	19	E	43	∆NLS/4FL	1267.67	43	1009.51	0.172641	0.33702		9.69003	0.065043	171.58	0.271977
1	45	20	E	43	∆NLS/4FL	1486.42	46	407.355	0.0133822	0.561983		8.85529	0.0534003	741.471	0.508583
1	45	21	E	43	∆NLS/4FL	674.416	56	752.054	0.224239	0.0562159		6.8986	0.0562159	nan	nan
1	45	22	E	43	∆NLS/4FL	749.669	57	665.869	0.204578	0.0553707		11.0588	0.0553707	nan	nan
1	45	23	E	43	∆NLS/4FL	431.399	59	356.392	0.143816	0.0552529		15.0967	0.0552529	nan	nan
1	45	24	E	43	∆NLS/4FL	874.688	60	891.006	0.21973	0.0404195		8.43604	0.0404195	nan	nan
1	46	1	F	43	∆NLS/4FL	1011.84	1	118.593	0.0385901	0.379015		7.41854	0.0728049	245.883	0.30621
1	46	2	F	43	∆NLS/4FL	1652.42	6	476.403	0.0938048	0.263577		nan	nan	574.48	0.263577
1	46	3	F	43	∆NLS/4FL	1617.35	18	231.219	0.114595	0.196932		2.96537	0.0459805	275.561	0.150952
1	46	4	F	43	∆NLS/4FL	1327.62	24	421.407	0.126146	0.0792751		8.75466	0.0792751	nan	nan
1	46	5	F	43	∆NLS/4FL	1504.97	25	69.1735	0.0280842	0.327452		11.5009	0.107493	1121.03	0.219959
1	46	6	F	43	∆NLS/4FL	1430.61	30	468.727	0.110567	0.104953		9.74343	0.0359518	477.971	0.0690013
1	46	7	F	43	∆NLS/4FL	910.513	31	351.917	0.047364	0.101103		11.3346	0.101103	nan	nan
1	46	8	F	43	∆NLS/4FL	1131.25	33	626.836	0.169955	0.0368689		16.6413	0.0368689	nan	nan
1	46	9	F	43	∆NLS/4FL	2840.65	36	602.499	0.143206	0.241118		42.0319	0.0424603	1440.83	0.198657
1	46	10	F	43	∆NLS/4FL	1056.19	40	394.788	0.137285	0.0859342		12.6253	0.0209613	320.295	0.0649729
1	46	11	F	43	∆NLS/4FL	595.179	41	536.718	0.160784	0.0317316		15.4144	0.0317316	nan	nan
1	46	12	F	43	∆NLS/4FL	971.97	45	322.878	0.129709	0.336033		11.315	0.0323021	645.731	0.303731
1	46	13	F	43	∆NLS/4FL	1219.38	51	1179.7	0.187533	0.0332723		12.6467	0.0332723	nan	nan
1	46	14	F	43	∆NLS/4FL	575.786	55	784.395	0.165255	0.224328		35.1463	0.224328	nan	nan
1	46	15	F	43	∆NLS/4FL	795.884	62	150.98	0.0743114	0.0371354		17.9231	0.0371354	nan	nan
1	46	16	F	43	∆NLS/4FL	813.814	66	782.364	0.17863	0.0387491		12.307	0.0387491	nan	nan
1	46	17	F	43	∆NLS/4FL	776.984	68	381.04	0.165148	0.0371995		29.272	0.0371995	nan	nan
1	46	18	F	43	∆NLS/4FL	1316.3	69	632.77	0.190532	0.0314175		24.6587	0.0314175	nan	nan
1	46	19	F	43	∆NLS/4FL	279.483	70	364.505	0.182292	0.0773098		10.1748	0.0773098	nan	nan
1	46	20	F	43	∆NLS/4FL	836.563	71	785.284	0.204936	0.251831		21.6617	0.251831	nan	nan
1	46	21	F	43	∆NLS/4FL	605.893	73	610.473	0.233501	0.0670207		25.6681	0.0670207	nan	nan
1	46	22	F	43	∆NLS/4FL	397.174	76	483.752	0.159396	0		nan	nan	nan	nan
1	46	23	F	43	∆NLS/4FL	1314.76	77	1475.37	0.274998	0.120677		40.0834	0.0529652	145.607	0.0677119
1	46	24	F	43	∆NLS/4FL	354.145	78	619.396	0.230472	0		nan	nan	nan	nan
1	46	25	F	43	∆NLS/4FL	881.799	79	89.6965	0.0377356	0.208134		19.1883	0.208134	nan	nan
1	46	26	F	43	∆NLS/4FL	857.638	80	97.1712	0.0413214	0.234767		14.6329	0.234767	nan	nan
1	46	27	F	43	∆NLS/4FL	1909.4	81	1085.63	0.223507	0.269574		14.6888	0.0643251	262.674	0.205249
1	46	28	F	43	∆NLS/4FL	828.121	84	631.441	0.155825	0.0348253		12.0759	0.0348253	nan	nan
1	46	29	F	43	∆NLS/4FL	894.164	86	459.068	0.187572	0.364476		11.588	0.103592	1061.35	0.260884
1	46	30	F	43	∆NLS/4FL	1536.27	91	359.623	0.0277638	0.363308		12.5854	0.0464239	342.721	0.316884
1	46	31	F	43	∆NLS/4FL	1085.91	92	84.981	0.0227054	0.734676		14.6604	0.0302434	473.212	0.704433
1	46	32	F	43	∆NLS/4FL	1315.82	95	480.976	0.199802	0.211497		11.6008	0.0439377	351.879	0.167559
1	46	33	F	43	∆NLS/4FL	397.914	100	246.301	0.119356	0.045304		6.54679	0.045304	nan	nan
1	46	34	F	43	∆NLS/4FL	2415.74	101	383.089	0.158129	0.363086		16.9686	0.0450875	1618.13	0.317998
1	46	35	F	43	∆NLS/4FL	643.586	104	407.5	0.134073	0.0522054		25.4456	0.0522054	nan	nan
1	46	36	F	43	∆NLS/4FL	669.021	106	272.374	0.109987	0.507744		4.30446	0.0944228	322.558	0.413321
1	47	1	G	43	∆NLS/4FL	2590.92	1	170.376	0.0903334	0.209502		33.7012	0.0503352	689.133	0.159167
1	47	2	G	43	∆NLS/4FL	237.34	2	226.657	0.103136	0.0217136		62.8005	0.0217136	nan	nan
1	47	3	G	43	∆NLS/4FL	3590.45	8	596.224	0.0983139	0.183487		33.3886	0.0385794	1237.72	0.144907
1	47	4	G	43	∆NLS/4FL	2168.95	12	250.293	0.0760128	0.147682		19.2091	0.0362643	646.728	0.111418
1	47	5	G	43	∆NLS/4FL	1086.73	16	786.154	0.198901	0.046399		16.7651	0.046399	nan	nan
1	47	6	G	43	∆NLS/4FL	651.963	17	224.783	0.0800946	0.0784379		28.8452	0.0784379	nan	nan
1	47	7	G	43	∆NLS/4FL	1645.76	19	668.445	0.248814	0.0437971		24.7573	0.0437971	nan	nan
1	47	8	G	43	∆NLS/4FL	850.969	21	912.546	0.224277	0.0599858		36.7606	0.0599858	nan	nan
1	47	9	G	43	∆NLS/4FL	668.871	24	1306.12	0.268315	0		nan	nan	nan	nan
1	47	10	G	43	∆NLS/4FL	467.868	28	887.082	0.23476	0		nan	nan	nan	nan
1	47	11	G	43	∆NLS/4FL	1900.74	30	1133.53	0.242573	0.199214		4.17403	0.0511635	430.012	0.148051
1	47	12	G	43	∆NLS/4FL	868.629	31	885.657	0.270466	0.0477264		17.8447	0.0477264	nan	nan
1	47	13	G	43	∆NLS/4FL	1201.87	32	868.992	0.218082	0.285669		21.5391	0.0496198	405.686	0.236049
1	47	14	G	43	∆NLS/4FL	760.946	33	804.346	0.256886	0.0518139		21.7642	0.0518139	nan	nan
1	47	15	G	43	∆NLS/4FL	955.338	34	472.456	0.190555	0.038008		32.1124	0.038008	nan	nan
1	47	16	G	43	∆NLS/4FL	837.604	37	506.384	0.193828	0.182173		10.2429	0.0574457	140.442	0.124727
1	47	17	G	43	∆NLS/4FL	2182.88	39	422.911	0.179042	0.246868		29.4035	0.0395438	1522.85	0.207324
1	47	18	G	43	∆NLS/4FL	1216.44	41	617.001	0.233295	0.333119		15.8102	0.0900577	369.874	0.243061
1	47	19	G	43	∆NLS/4FL	654.808	42	637.672	0.209483	0.149382		21.338	0.149382	nan	nan
1	47	20	G	43	∆NLS/4FL	1069.57	46	182.985	0.0538643	0.0404604		51.5197	0.0175871	153.103	0.0228733
1	47	21	G	43	∆NLS/4FL	1280.14	49	770.321	0.158618	0.0321274		10.4136	0.0321274	nan	nan
1	47	22	G	43	∆NLS/4FL	1211.3	55	541.241	0.128954	0.397771		20.6511	0.032607	782.654	0.365164
1	47	23	G	43	∆NLS/4FL	858.404	56	558.662	0.207218	0.307078		43.7647	0.0899494	370.443	0.217128
1	47	24	G	43	∆NLS/4FL	732.724	63	539.232	0.146502	0.0657162		20.0279	0.0657162	nan	nan
1	47	25	G	43	∆NLS/4FL	3221.38	74	269.368	0.0976959	0.827693		6.60083	0.224802	937.596	0.602892
1	48	1	H	43	∆NLS/4FL	1721.8	5	668.798	0.195987	0.363228		11.1488	0.131036	487.274	0.232193
1	48	2	H	43	∆NLS/4FL	2626.5	6	264.919	0.055787	0.244762		31.9986	0.0447242	572.319	0.200038
1	48	3	H	43	∆NLS/4FL	4400.19	7	652.986	0.0813306	0.20495		9.44684	0.0262291	1359.81	0.178721
1	48	4	H	43	∆NLS/4FL	1334.4	10	649.39	0.0900587	0.520801		15.0946	0.0517235	720.462	0.469078
1	48	5	H	43	∆NLS/4FL	887.397	12	759.673	0.193408	0.0347111		21.1971	0.0347111	nan	nan
1	48	6	H	43	∆NLS/4FL	1020.34	13	426.493	0.0907149	0.0402224		14.3823	0.0402224	nan	nan
1	48	7	H	43	∆NLS/4FL	1135.12	14	171.968	0.0537041	0.297854		13.9568	0.181916	153.826	0.115938
1	48	8	H	43	∆NLS/4FL	1580.65	15	404.739	0.0631418	0.48295		16.5959	0.0427344	388.642	0.440215
1	48	9	H	43	∆NLS/4FL	853.598	17	460.357	0.182513	0.0611765		33.6365	0.0611765	nan	nan
1	48	10	H	43	∆NLS/4FL	921.54	19	393.919	0.169497	0.0360195		23.9811	0.0360195	nan	nan
1	48	11	H	43	∆NLS/4FL	710.013	20	292.905	0.110964	0.20015		18.0559	0.20015	nan	nan
1	48	12	H	43	∆NLS/4FL	1028.54	21	827.841	0.197635	0.133379		23.6032	0.133379	nan	nan
1	48	13	H	43	∆NLS/4FL	923.393	24	433.194	0.141802	0.0567913		13.8653	0.0567913	nan	nan
1	48	14	H	43	∆NLS/4FL	1490.87	25	162.412	0.0514382	0.204025		25.1485	0.204025	nan	nan
1	48	15	H	43	∆NLS/4FL	1470.64	26	833.81	0.210422	0.0442117		35.4038	0.0442117	nan	nan
1	48	16	H	43	∆NLS/4FL	882.839	27	461.573	0.168544	0.201458		16.1224	0.0559784	482.255	0.14548
1	48	17	H	43	∆NLS/4FL	899.408	28	273.04	0.112993	0.166519		29.149	0.166519	nan	nan
1	48	18	H	43	∆NLS/4FL	815.082	29	756.674	0.175578	0.25648		21.1562	0.0548626	645.944	0.201617
1	48	19	H	43	∆NLS/4FL	1583.26	30	369.679	0.150149	0.231346		12.7361	0.042256	252.944	0.18909
1	48	20	H	43	∆NLS/4FL	530.226	32	720.719	0.211749	0.0560235		51.0345	0.0560235	nan	nan
1	48	21	H	43	∆NLS/4FL	649.8	34	590.38	0.233005	0.0429294		49.9433	0.0429294	nan	nan
1	48	22	H	43	∆NLS/4FL	494.178	38	431.492	0.196139	0.060499		53.9812	0.060499	nan	nan
1	48	23	H	43	∆NLS/4FL	1242.65	39	621.704	0.176623	0.0321348		23.3354	0.0321348	nan	nan
1	48	24	H	43	∆NLS/4FL	3395.24	41	909.091	0.129053	0.516133		18.4237	0.101464	344.825	0.41467
1	48	25	H	43	∆NLS/4FL	1150.33	46	154.46	0.0459754	0.211642		30.9146	0.211642	nan	nan
1	48	26	H	43	∆NLS/4FL	581.337	48	498.711	0.194583	0.232837		11.8306	0.045304	300.81	0.187533
1	48	27	H	43	∆NLS/4FL	1641.98	49	832.227	0.244053	0.124332		20.3415	0.124332	nan	nan
1	48	28	H	43	∆NLS/4FL	1128.9	50	148.405	0.0441291	0.169525		28.3049	0.169525	nan	nan
1	48	29	H	43	∆NLS/4FL	1077.06	51	430.191	0.121828	0.259317		15.0616	0.0244119	703.121	0.234905
1	48	30	H	43	∆NLS/4FL	1342.44	52	191.213	0.0494698	0.145822		9.05273	0.145822	nan	nan
1	48	31	H	43	∆NLS/4FL	849.261	53	378.153	0.146845	0.25827		22.7702	0.0585222	389.822	0.199748
1	48	32	H	43	∆NLS/4FL	767.345	54	791.653	0.205951	0.0391666		16.7001	0.0391666	nan	nan
1	48	33	H	43	∆NLS/4FL	1551.68	55	770.832	0.172427	0.326424		12.631	0.0736273	896.486	0.252796
1	48	34	H	43	∆NLS/4FL	561.637	56	660.397	0.223888	0.0564453		19.8214	0.0564453	nan	nan
1	48	35	H	43	∆NLS/4FL	1577.53	57	457.496	0.0882429	0.354902		9.38099	0.114901	733.588	0.240002
1	48	36	H	43	∆NLS/4FL	1039	58	104.461	0.0426642	0.0371266		12.2235	0.0371266	nan	nan
1	48	37	H	43	∆NLS/4FL	1483.39	59	534.358	0.180102	0.176701		13.046	0.0551167	135.608	0.121584
1	48	38	H	43	∆NLS/4FL	999.571	62	579.864	0.15845	0.0342853		16.4704	0.0342853	nan	nan
1	49	1	A	44	∆NLS/2KQ	422.31	2	267.722	0.113024	0.0423705		13.2597	0.0423705	nan	nan
1	49	2	A	44	∆NLS/2KQ	802.863	3	297.855	0.148257	0.0527411		41.5078	0.0527411	nan	nan
1	49	3	A	44	∆NLS/2KQ	628.097	10	57.0578	0.0262989	0.0717237		10.1794	0.0717237	nan	nan
1	49	4	A	44	∆NLS/2KQ	930.752	14	473.674	0.137774	0		nan	nan	nan	nan
1	49	5	A	44	∆NLS/2KQ	463.214	17	600.519	0.178714	0.0406271		16.7532	0.0406271	nan	nan
1	49	6	A	44	∆NLS/2KQ	561.257	37	515.028	0.173762	0		nan	nan	nan	nan
1	49	7	A	44	∆NLS/2KQ	2958.68	38	757.698	0.183307	0.38246		nan	nan	918.964	0.38246
1	49	8	A	44	∆NLS/2KQ	2930.48	47	634.996	0.116098	0.0863931		12.1782	0.0463992	329.15	0.0399939
1	49	9	A	44	∆NLS/2KQ	1560.35	53	475.528	0.103494	0.0444417		12.1735	0.0444417	nan	nan
1	49	10	A	44	∆NLS/2KQ	993.075	60	314.887	0.123941	0.109565		15.2822	0.0574017	274.241	0.052163
1	49	11	A	44	∆NLS/2KQ	576.384	61	299.345	0.134112	0.0418472		15.4085	0.0418472	nan	nan
1	49	12	A	44	∆NLS/2KQ	2151.28	63	585.336	0.0156863	0.383551		9.34817	0.0389944	1677.21	0.344556
1	49	13	A	44	∆NLS/2KQ	303.024	71	508.048	0.191928	0		nan	nan	nan	nan
1	49	14	A	44	∆NLS/2KQ	963.109	74	401.545	0.149706	0.24738		7.86107	0.0442521	521.157	0.203128
1	49	15	A	44	∆NLS/2KQ	1336.87	76	183.958	0.0934539	0.0562233		26.1364	0.0562233	nan	nan
1	49	16	A	44	∆NLS/2KQ	522.258	81	393.276	0.143984	0.0413306		16.058	0.0413306	nan	nan
1	49	17	A	44	∆NLS/2KQ	916.869	83	302.406	0.135073	0		nan	nan	nan	nan
1	49	18	A	44	∆NLS/2KQ	791.691	84	351.18	0.100252	0.0603472		13.5826	0.0603472	nan	nan
1	49	19	A	44	∆NLS/2KQ	532.546	88	551.368	0.165072	0.0398718		17.1426	0.0398718	nan	nan
1	49	20	A	44	∆NLS/2KQ	700.424	89	420.087	0.155962	0.0499313		17.8162	0.0499313	nan	nan
1	49	21	A	44	∆NLS/2KQ	1213.38	90	310.777	0.0717784	0.226673		13.9127	0.0567178	619.612	0.169955
1	49	22	A	44	∆NLS/2KQ	812.32	96	525.102	0.186343	0.0405932		18.9005	0.0405932	nan	nan
1	50	1	B	44	∆NLS/2KQ	620.746	2	89.8446	0.0415808	0.100162		18.4618	0.100162	nan	nan
1	50	2	B	44	∆NLS/2KQ	1519.31	7	345.311	0.102739	0.0564692		16.193	0.0564692	nan	nan
1	50	3	B	44	∆NLS/2KQ	439.969	8	377.808	0.129274	0		nan	nan	nan	nan
1	50	4	B	44	∆NLS/2KQ	725.569	9	341.848	0.152102	0.0424079		24.2789	0.0424079	nan	nan
1	50	5	B	44	∆NLS/2KQ	656.818	11	348.124	0.149523	0.0485084		21.5694	0.0485084	nan	nan
1	50	6	B	44	∆NLS/2KQ	566.253	13	318.478	0.128542	0.0285598		15.1168	0.0285598	nan	nan
1	50	7	B	44	∆NLS/2KQ	375.654	14	266.703	0.126268	0.0334974		9.0274	0.0334974	nan	nan
1	50	8	B	44	∆NLS/2KQ	1114.55	16	318.871	0.156275	0.0450671		26.304	0.0450671	nan	nan
1	50	9	B	44	∆NLS/2KQ	1357.41	17	552.503	0.200702	0.044461		27.3843	0.044461	nan	nan
1	50	10	B	44	∆NLS/2KQ	399.311	20	407.518	0.151812	0		nan	nan	nan	nan
1	50	11	B	44	∆NLS/2KQ	255.816	35	171.529	0.0853895	0		nan	nan	nan	nan
1	50	12	B	44	∆NLS/2KQ	1569	37	538.945	0.0901885	0.389693		62.594	0.0943847	737.736	0.295308
1	50	13	B	44	∆NLS/2KQ	1556.56	49	299.577	0.0727398	0.125381		9.69339	0.125381	nan	nan
1	50	14	B	44	∆NLS/2KQ	554.308	51	544.272	0.15948	0.0858406		8.47537	0.0858406	nan	nan
1	50	15	B	44	∆NLS/2KQ	697.85	54	284.514	0.106104	0.0595051		24.4643	0.0595051	nan	nan
1	50	16	B	44	∆NLS/2KQ	407.007	59	215.561	0.0898756	0.0350195		4.2642	0.0350195	nan	nan
1	51	1	C	44	∆NLS/2KQ	806.309	7	373.195	0.145991	0.03014		28.4376	0.03014	nan	nan
1	51	2	C	44	∆NLS/2KQ	542.876	8	217.84	0.0838636	0.0532662		13.3949	0.0532662	nan	nan
1	51	3	C	44	∆NLS/2KQ	3428.16	9	464.67	0.115312	0.096545		12.7002	0.0454985	484.046	0.0510465
1	51	4	C	44	∆NLS/2KQ	2281.2	16	358.296	0.107759	0.11207		11.8524	0.0486653	713.748	0.0634051
1	51	5	C	44	∆NLS/2KQ	1589.86	18	425.351	0.118395	0.0371389		22.6266	0.0371389	nan	nan
1	51	6	C	44	∆NLS/2KQ	2413.43	23	701.977	0.128847	0.0574041		17.4877	0.0574041	nan	nan
1	51	7	C	44	∆NLS/2KQ	627.637	24	644.522	0.159007	0.0450752		7.26973	0.0450752	nan	nan
1	51	8	C	44	∆NLS/2KQ	311.856	26	350.85	0.144755	0		nan	nan	nan	nan
1	51	9	C	44	∆NLS/2KQ	313.103	29	511.106	0.188632	0		nan	nan	nan	nan
1	51	10	C	44	∆NLS/2KQ	867.563	30	564.525	0.132334	0.0412586		22.8033	0.0412586	nan	nan
1	52	1	D	44	∆NLS/2KQ	637.466	16	305.059	0.134157	0.0295674		12.6907	0.0295674	nan	nan
1	52	2	D	44	∆NLS/2KQ	1260.61	24	177.362	0.0736858	0.206725		nan	nan	777.169	0.206725
1	52	3	D	44	∆NLS/2KQ	1575.19	29	173.035	0.029572	0.130922		8.00614	0.0423285	819.505	0.0885939
1	52	4	D	44	∆NLS/2KQ	734.519	31	501.232	0.157046	0.0483444		11.2802	0.0483444	nan	nan
1	52	5	D	44	∆NLS/2KQ	576.22	32	246.611	0.0982681	0.0532489		23.932	0.0532489	nan	nan
1	52	6	D	44	∆NLS/2KQ	740.608	33	55.0566	0.0133669	0.0958419		nan	nan	242.8	0.0958419
1	52	7	D	44	∆NLS/2KQ	3044.33	35	407.807	0.095964	0.169517		10.6256	0.0526634	360.474	0.116854
1	52	8	D	44	∆NLS/2KQ	525.493	40	126.718	0.0510567	0		nan	nan	nan	nan
1	52	9	D	44	∆NLS/2KQ	659.149	41	706.386	0.141634	0		nan	nan	nan	nan
1	52	10	D	44	∆NLS/2KQ	1412.23	42	448.554	0.116899	0.0569984		8.56013	0.0569984	nan	nan
1	52	11	D	44	∆NLS/2KQ	1299.96	43	137.603	0.0269474	0.248931		9.72665	0.0756956	601.815	0.173236
1	52	12	D	44	∆NLS/2KQ	1121.62	48	80.1467	0.0322728	0.256176		nan	nan	763.501	0.256176
1	52	13	D	44	∆NLS/2KQ	1405.54	53	350.204	0.0869612	0.0514845		5.79028	0.0514845	nan	nan
1	52	14	D	44	∆NLS/2KQ	348.908	54	125.14	0.0488289	0		nan	nan	nan	nan
1	52	15	D	44	∆NLS/2KQ	1034.16	56	401.347	0.139124	0.0455234		7.053	0.0455234	nan	nan
1	52	16	D	44	∆NLS/2KQ	1041.14	58	521.106	0.144152	0.0317517		9.00699	0.0317517	nan	nan
1	52	17	D	44	∆NLS/2KQ	1036.39	64	284.295	0.0873732	0.0502774		7.90126	0.0502774	nan	nan
1	52	18	D	44	∆NLS/2KQ	1284.12	69	331.461	0.0286717	0.341627		nan	nan	983.443	0.341627
1	52	19	D	44	∆NLS/2KQ	466.773	71	277.126	0.0868162	0		nan	nan	nan	nan
1	52	20	D	44	∆NLS/2KQ	212.962	74	246.179	0.0880751	0		nan	nan	nan	nan
1	53	1	E	44	∆NLS/2KQ	530.424	3	57.4971	0.0199283	0.994156		nan	nan	257.17	0.994156
1	53	2	E	44	∆NLS/2KQ	453.451	4	190.595	0.0736553	0.0881285		35.3199	0.0881285	nan	nan
1	53	3	E	44	∆NLS/2KQ	1313.56	6	547.29	0.142893	0.0356786		28.1905	0.0356786	nan	nan
1	53	4	E	44	∆NLS/2KQ	788.297	8	406.068	0.136721	0.0221434		27.6269	0.0221434	nan	nan
1	53	5	E	44	∆NLS/2KQ	744.546	9	283.741	0.115343	0.0339284		10.3745	0.0339284	nan	nan
1	53	6	E	44	∆NLS/2KQ	2443.14	27	435.243	0.14065	0.0403097		14.91	0.0403097	nan	nan
1	53	7	E	44	∆NLS/2KQ	649.328	33	845.245	0.170268	0		nan	nan	nan	nan
1	53	8	E	44	∆NLS/2KQ	1419.48	36	613.926	0.122515	0.199832		8.50143	0.0495912	445.674	0.15024
1	53	9	E	44	∆NLS/2KQ	1178.5	37	434.546	0.151034	0.0516542		12.5905	0.0516542	nan	nan
1	53	10	E	44	∆NLS/2KQ	850.235	39	261.363	0.0900435	0.0267283		20.7365	0.0267283	nan	nan
1	53	11	E	44	∆NLS/2KQ	642.492	43	343.45	0.117906	0.173002		13.1226	0.0637018	227.344	0.1093
1	53	12	E	44	∆NLS/2KQ	1762.29	46	231.681	0.0310369	0.131914		22.3501	0.045594	1317.6	0.0863203
1	53	13	E	44	∆NLS/2KQ	1790.18	49	336.154	0.159213	0.233555		nan	nan	1359.77	0.233555
1	53	14	E	44	∆NLS/2KQ	408.716	56	261.513	0.106661	0.272602		17.3122	0.272602	nan	nan
1	53	15	E	44	∆NLS/2KQ	604.6	57	328.431	0.12211	0.121004		10.8142	0.121004	nan	nan
1	54	1	F	44	∆NLS/2KQ	1193.01	2	107.065	0.0424048	0.21667		16.2653	0.0639048	361.337	0.152766
1	54	2	F	44	∆NLS/2KQ	1579.25	3	539.245	0.112261	0.140993		5.27086	0.0507702	212.875	0.0902228
1	54	3	F	44	∆NLS/2KQ	504.455	7	226.91	0.0790417	0.178365		24.33	0.178365	nan	nan
1	54	4	F	44	∆NLS/2KQ	803.286	13	285.073	0.0730755	0.18659		30.6757	0.18659	nan	nan
1	54	5	F	44	∆NLS/2KQ	978.593	22	481.31	0.179644	0.0331817		22.9671	0.0331817	nan	nan
1	54	6	F	44	∆NLS/2KQ	1572.25	25	748.249	0.138643	0.0391798		18.4111	0.0391798	nan	nan
1	54	7	F	44	∆NLS/2KQ	384.828	26	208.912	0.0990616	0.0501755		27.8726	0.0501755	nan	nan
1	54	8	F	44	∆NLS/2KQ	432.004	35	384.667	0.117586	0		nan	nan	nan	nan
1	54	9	F	44	∆NLS/2KQ	2065.19	37	268.398	0.0660868	0.0392667		12.1927	0.0392667	nan	nan
1	54	10	F	44	∆NLS/2KQ	413.513	38	505.249	0.132036	0		nan	nan	nan	nan
1	54	11	F	44	∆NLS/2KQ	2274.03	40	504.556	0.104646	0.342592		30.1544	0.0562715	658.989	0.28632
1	54	12	F	44	∆NLS/2KQ	637.909	41	82.3416	0.0300374	0.124874		5.94294	0.124874	nan	nan
1	54	13	F	44	∆NLS/2KQ	2719.19	42	300.936	0.0613184	0.0676192		8.77877	0.0382761	626.961	0.0293431
1	54	14	F	44	∆NLS/2KQ	1902.72	44	377.55	0.0978943	0.0716676		11.8842	0.0716676	nan	nan
1	54	15	F	44	∆NLS/2KQ	541.856	49	160.758	0.0870222	0.0978811		14.4333	0.0978811	nan	nan
1	54	16	F	44	∆NLS/2KQ	682.311	50	527.777	0.127092	0		nan	nan	nan	nan
1	54	17	F	44	∆NLS/2KQ	1190.86	51	330.426	0.146105	0.0931952		9.76614	0.0931952	nan	nan
1	54	18	F	44	∆NLS/2KQ	1582.1	53	371.094	0.0655222	0.290634		12.4388	0.123944	457.138	0.16669
1	54	19	F	44	∆NLS/2KQ	295.208	54	211.68	0.0695964	0		nan	nan	nan	nan
1	54	20	F	44	∆NLS/2KQ	455.412	55	155.089	0.081117	0.14513		15.2036	0.14513	nan	nan
1	54	21	F	44	∆NLS/2KQ	1120.34	56	80.5256	0.0215763	0.167926		32.8804	0.0626688	368.849	0.105257
1	54	22	F	44	∆NLS/2KQ	1304.54	59	177.457	0.061326	0.290784		9.9866	0.041146	557.108	0.249638
1	54	23	F	44	∆NLS/2KQ	711.66	64	484.515	0.101076	0.061973		13.7897	0.061973	nan	nan
1	54	24	F	44	∆NLS/2KQ	1252.26	65	124.56	0.0162814	0.35922		nan	nan	523.732	0.35922
1	54	25	F	44	∆NLS/2KQ	341.609	66	248.689	0.095079	0		nan	nan	nan	nan
1	54	26	F	44	∆NLS/2KQ	1039.9	67	145.056	0.0529183	0.227673		15.4512	0.0474491	300.688	0.180224
1	54	27	F	44	∆NLS/2KQ	513.688	70	429.299	0.130663	0.0748379		18.1011	0.0748379	nan	nan
1	54	28	F	44	∆NLS/2KQ	730.494	73	422.635	0.163951	0.0428976		24.6249	0.0428976	nan	nan
1	54	29	F	44	∆NLS/2KQ	572.584	77	461.131	0.121103	0.0233158		16.7654	0.0233158	nan	nan
1	54	30	F	44	∆NLS/2KQ	529.888	78	154.356	0.0591897	0.0255589		14.6036	0.0255589	nan	nan
1	54	31	F	44	∆NLS/2KQ	953.734	81	250.179	0.0653086	0.365884		9.01621	0.115163	354.043	0.250721
1	55	1	G	44	∆NLS/2KQ	822.134	1	696.651	0.146471	0.0611286		11.9893	0.0611286	nan	nan
1	55	2	G	44	∆NLS/2KQ	828.913	2	156.018	0.0539406	0.110827		17.1405	0.110827	nan	nan
1	55	3	G	44	∆NLS/2KQ	1322.52	4	123.068	0.053048	0.105114		14.7746	0.105114	nan	nan
1	55	4	G	44	∆NLS/2KQ	1084.35	8	534.608	0.113123	0.055581		32.5561	0.055581	nan	nan
1	55	5	G	44	∆NLS/2KQ	1095.61	9	338.307	0.0952621	0.0440108		20.1849	0.0440108	nan	nan
1	55	6	G	44	∆NLS/2KQ	2281.26	10	298.019	0.124315	0.189815		nan	nan	1570.2	0.189815
1	55	7	G	44	∆NLS/2KQ	1171.25	17	582.846	0.0906844	0.254984		5.86398	0.0634375	508	0.191546
1	55	8	G	44	∆NLS/2KQ	1795.21	21	676.823	0.109499	0.276631		47.7659	0.0562448	1024.49	0.220386
1	55	9	G	44	∆NLS/2KQ	1396.49	30	369.423	0.113794	0.0445808		19.0354	0.0445808	nan	nan
1	55	10	G	44	∆NLS/2KQ	1395.55	31	351.605	0.0909972	0.13267		8.65758	0.0417419	271.6	0.0909285
1	55	11	G	44	∆NLS/2KQ	586.641	34	422.602	0.119799	0		nan	nan	nan	nan
1	55	12	G	44	∆NLS/2KQ	567.539	38	187.919	0.0424048	0.18484		nan	nan	153.143	0.18484
1	55	13	G	44	∆NLS/2KQ	2723.99	40	232.206	0.0531777	0.316324		12.3224	0.0582637	836.568	0.258061
1	55	14	G	44	∆NLS/2KQ	619.357	44	311.372	0.100374	0.191669		35.7058	0.0941329	780.177	0.0975357
1	55	15	G	44	∆NLS/2KQ	641.228	45	280.415	0.113725	0.0202869		4.52993	0.0202869	nan	nan
1	55	16	G	44	∆NLS/2KQ	302.091	46	501.239	0.142306	0.0112612		2.99821	0.0112612	nan	nan
1	55	17	G	44	∆NLS/2KQ	653.295	47	300.442	0.150217	0		nan	nan	nan	nan
1	55	18	G	44	∆NLS/2KQ	644.926	50	501.194	0.0870832	0.0381018		10.5941	0.0381018	nan	nan
1	55	19	G	44	∆NLS/2KQ	1098.97	55	424.88	0.132387	0.0415685		17.0987	0.0415685	nan	nan
1	55	20	G	44	∆NLS/2KQ	1550.3	56	681.367	0.109621	0.107678		13.6267	0.0320888	143.801	0.0755894
1	55	21	G	44	∆NLS/2KQ	299.814	59	215.416	0.0867094	0.450362		5.11326	0.450362	nan	nan
1	56	1	H	44	∆NLS/2KQ	1004.44	2	442.388	0.128847	0.0360845		32.2842	0.0360845	nan	nan
1	56	2	H	44	∆NLS/2KQ	514.963	4	356.525	0.143336	0.17022		18.2316	0.17022	nan	nan
1	56	3	H	44	∆NLS/2KQ	1036.77	5	154.529	0.0734417	0.0452867		16.1141	0.0452867	nan	nan
1	56	4	H	44	∆NLS/2KQ	1002.87	6	113.551	0.0516213	0.225573		18.22	0.0531456	260.188	0.172427
1	56	5	H	44	∆NLS/2KQ	760.374	8	317.943	0.118944	0.0385891		5.77958	0.0385891	nan	nan
1	56	6	H	44	∆NLS/2KQ	721.481	10	406.173	0.123621	0.0410023		33.27	0.0410023	nan	nan
1	56	7	H	44	∆NLS/2KQ	1208.57	11	239.767	0.0777523	0.0318878		19.5819	0.0318878	nan	nan
1	56	8	H	44	∆NLS/2KQ	1375.76	14	270.963	0.121981	0.18626		12.3811	0.0426725	634.54	0.143587
1	56	9	H	44	∆NLS/2KQ	3236.3	16	454.944	0.107515	0.582191		11.5372	0.067489	383.526	0.514702
1	56	10	H	44	∆NLS/2KQ	478.345	19	113.589	0.052018	0.0153124		16.4016	0.0153124	nan	nan
1	56	11	H	44	∆NLS/2KQ	1216.61	20	389.316	0.144381	0.0626078		18.9797	0.0626078	nan	nan
1	56	12	H	44	∆NLS/2KQ	363.142	26	234.294	0.145884	0.017361		20.1105	0.017361	nan	nan
1	56	13	H	44	∆NLS/2KQ	1090.65	28	267.953	0.146792	0.145099		17.8454	0.145099	nan	nan
1	56	14	H	44	∆NLS/2KQ	1221.4	31	398.515	0.158053	0.0424473		29.3816	0.0424473	nan	nan
1	56	15	H	44	∆NLS/2KQ	297.529	34	198.289	0.121431	0.0967193		10.4223	0.0967193	nan	nan
1	56	16	H	44	∆NLS/2KQ	1678.99	39	500.626	0.132296	0.0530546		26.1191	0.0530546	nan	nan
1	56	17	H	44	∆NLS/2KQ	504.148	40	358.098	0.14844	0.114748		8.88807	0.114748	nan	nan
1	56	18	H	44	∆NLS/2KQ	1061.43	45	565.433	0.128672	0.183238		11.3385	0.0872053	531.289	0.0960327
1	56	19	H	44	∆NLS/2KQ	1344.23	48	458.699	0.132906	0.0581459		22.8825	0.0581459	nan	nan
1	56	20	H	44	∆NLS/2KQ	588.034	56	154.447	0.0607004	0		nan	nan	nan	nan
1	56	21	H	44	∆NLS/2KQ	550.613	57	307.084	0.126581	0.0547672		32.309	0.0547672	nan	nan
1	56	22	H	44	∆NLS/2KQ	850.854	60	451.805	0.159091	0.153185		nan	nan	434.868	0.153185
1	56	23	H	44	∆NLS/2KQ	380.256	66	276.448	0.101846	0.0263116		4.29425	0.0263116	nan	nan
1	56	24	H	44	∆NLS/2KQ	1822.85	71	359.402	0.0818341	0.0555352		19.0279	0.0555352	nan	nan
1	56	25	H	44	∆NLS/2KQ	944.492	73	613.912	0.147005	0.0481818		6.19603	0.0481818	nan	nan
1	56	26	H	44	∆NLS/2KQ	322.383	83	316.953	0.0973144	0.0418199		7.18932	0.0418199	nan	nan
