# Supplementary material for: Aggregation-prone TDP-43 sequesters and drives pathological transitions of free nuclear TDP-43
Source: Cell Mol Life Sci. 2023 Mar 17;80(4):95. doi: 10.1007/s00018-023-04739-2 (PMC10023653; doi:10.1007/s00018-023-04739-2)
Supplement: Supplementary file 4 — Supplementary file4 (XLSX 76734 KB) [file 18_2023_4739_MOESM4_ESM.xlsx]

## Sheet: CYTO n1
RIPA
2021-12-15 Endog TDP_HEK-mCh co-agg_034 038 044 with INK 48h n3 RIPA REVERT-700
					Image Name	Channel	Name	Signal	Total	Area	Bkgnd.	Type
					2021-12-15 Endog TDP_HEK-mCh co-agg_034 038 044 + INK 48h n1 RIPA REVERT-700	700	1	239000	1700000	8368	175	Signal
					2021-12-15 Endog TDP_HEK-mCh co-agg_034 038 044 + INK 48h n1 RIPA REVERT-700	700	2	85200	1240000	7438	156	Signal
					2021-12-15 Endog TDP_HEK-mCh co-agg_034 038 044 + INK 48h n1 RIPA REVERT-700	700	3	76000	1240000	9068	141	Signal
					2021-12-15 Endog TDP_HEK-mCh co-agg_034 038 044 + INK 48h n1 RIPA REVERT-700	700	4	107000	1170000	8472	125	Signal
					2021-12-15 Endog TDP_HEK-mCh co-agg_034 038 044 + INK 48h n1 RIPA REVERT-700	700	5	128000	1110000	8020	123	Signal
					2021-12-15 Endog TDP_HEK-mCh co-agg_034 038 044 + INK 48h n1 RIPA REVERT-700	700	6	136000	1170000	7532	138	Signal
					2021-12-15 Endog TDP_HEK-mCh co-agg_034 038 044 + INK 48h n1 RIPA REVERT-700	700	7	98000	1180000	8540	127	Signal
					2021-12-15 Endog TDP_HEK-mCh co-agg_034 038 044 + INK 48h n1 RIPA REVERT-700	700	8	113000	1040000	7953	116	Signal
					2021-12-15 Endog TDP_HEK-mCh co-agg_034 038 044 + INK 48h n1 RIPA REVERT-700	700	9	93300	1080000	8227	120	Signal
					2021-12-15 Endog TDP_HEK-mCh co-agg_034 038 044 + INK 48h n1 RIPA REVERT-700	700	10	133000	1260000	8750	129	Signal
					2021-12-15 Endog TDP_HEK-mCh co-agg_034 038 044 + INK 48h n1 RIPA REVERT-700	700	11	155000	1560000	8820	160	Signal
					2021-12-15 Endog TDP_HEK-mCh co-agg_034 038 044 + INK 48h n1 RIPA REVERT-700	700	12	181000	1820000	9880	166	Signal
	HEK293:WT/parental			HEK293:TARDBP-mCh (B8)			HEK293:WT/parental			HEK293:TARDBP-mCh (B8)
	034 + DMSO	038 + DMSO	044 + DMSO	034 + DMSO	038 + DMSO	044 + DMSO	034 + INK	038 + INK	044 + INK	034 + INK	038 + INK	044 + INK
REVERT-700 Signal	239000	85200	76000	107000	128000	136000	98000	113000	93300	133000	155000	181000
REVERT-700 Total	1700000	1240000	1240000	1170000	1110000	1170000	1180000	1040000	1080000	1260000	1560000	1820000
Rel to 034 + DMSO	1	0.356485	0.317992	1	1.19626	1.27103	0.410042	0.472803	0.390377	1.24299	1.4486	1.69159
2021-12-16 Endog TDP_HEK-mCh co-agg_034 038 044 with INK 48h n3 RIPA TDP-43-700
					Exog TDP-43 (72kDa)									Endog untagged TDP-43 (43kDa)									Endog TDP-43-mCh (75kDa)
					Image Name	Channel	Name	Signal	Total	Area	Bkgnd.	Type		Image Name	Channel	Name	Signal	Total	Area	Bkgnd.	Type
					2021-12-16 Endog TDP_HEK-mCh co-agg_034 038 044 + INK 48h n1 RIPA TDP-43-700	700	1	3810	9360	403	13.8	Signal		2021-12-16 Endog TDP_HEK-mCh co-agg_034 038 044 + INK 48h n1 RIPA TDP-43-700	700	9	1460	4060	224	11.6	Signal
					2021-12-16 Endog TDP_HEK-mCh co-agg_034 038 044 + INK 48h n1 RIPA TDP-43-700	700	2	2690	8900	490	12.7	Signal		2021-12-16 Endog TDP_HEK-mCh co-agg_034 038 044 + INK 48h n1 RIPA TDP-43-700	700	10	1540	4010	224	11	Signal
					2021-12-16 Endog TDP_HEK-mCh co-agg_034 038 044 + INK 48h n1 RIPA TDP-43-700	700	3	6500	13600	462	15.3	Signal		2021-12-16 Endog TDP_HEK-mCh co-agg_034 038 044 + INK 48h n1 RIPA TDP-43-700	700	11	1080	3880	256	10.9	Signal
					2021-12-16 Endog TDP_HEK-mCh co-agg_034 038 044 + INK 48h n1 RIPA TDP-43-700	700	4	3910	10600	462	14.5	Signal		2021-12-16 Endog TDP_HEK-mCh co-agg_034 038 044 + INK 48h n1 RIPA TDP-43-700	700	12	834	3840	256	11.7	Signal
					2021-12-16 Endog TDP_HEK-mCh co-agg_034 038 044 + INK 48h n1 RIPA TDP-43-700	700	5	2140	7800	448	12.6	Signal		2021-12-16 Endog TDP_HEK-mCh co-agg_034 038 044 + INK 48h n1 RIPA TDP-43-700	700	13	1350	4540	261	12.2	Signal
					2021-12-16 Endog TDP_HEK-mCh co-agg_034 038 044 + INK 48h n1 RIPA TDP-43-700	700	6	1570	7320	448	12.8	Signal		2021-12-16 Endog TDP_HEK-mCh co-agg_034 038 044 + INK 48h n1 RIPA TDP-43-700	700	14	1260	4280	252	12	Signal
					2021-12-16 Endog TDP_HEK-mCh co-agg_034 038 044 + INK 48h n1 RIPA TDP-43-700	700	7	2600	9010	448	14.3	Signal		2021-12-16 Endog TDP_HEK-mCh co-agg_034 038 044 + INK 48h n1 RIPA TDP-43-700	700	15	590	4070	306	11.4	Signal
					2021-12-16 Endog TDP_HEK-mCh co-agg_034 038 044 + INK 48h n1 RIPA TDP-43-700	700	8	3090	10400	518	14.1	Signal		2021-12-16 Endog TDP_HEK-mCh co-agg_034 038 044 + INK 48h n1 RIPA TDP-43-700	700	16	779	3770	270	11.1	Signal
														2021-12-16 Endog TDP_HEK-mCh co-agg_034 038 044 + INK 48h n1 RIPA TDP-43-700	700	17	750	3700	261	11.3	Signal
														2021-12-16 Endog TDP_HEK-mCh co-agg_034 038 044 + INK 48h n1 RIPA TDP-43-700	700	18	481	3720	272	11.9	Signal
														2021-12-16 Endog TDP_HEK-mCh co-agg_034 038 044 + INK 48h n1 RIPA TDP-43-700	700	19	604	3340	224	12.2	Signal
														2021-12-16 Endog TDP_HEK-mCh co-agg_034 038 044 + INK 48h n1 RIPA TDP-43-700	700	20	685	4130	288	12	Signal
	HEK293:WT/parental			HEK293:TARDBP-mCh (B8)			HEK293:WT/parental			HEK293:TARDBP-mCh (B8)
	034 + DMSO	038 + DMSO	044 + DMSO	034 + DMSO	038 + DMSO	044 + DMSO	034 + INK	038 + INK	044 + INK	034 + INK	038 + INK	044 + INK
Exog TDP-43-GFP Signal (72kDa)		3810	2690		6500	3910		2140	1570		2600	3860
Normalised to REVERT	0	0.0447183	0.0353947	0	0.0507812	0.02875	0	0.0189381	0.0168274	0	0.0167742	0.021326
Rel to 034 + DMSO		1	0.791504	0	1.13558	0.642913	0	0.423497	0.376299	0	0.375108	0.476896
	HEK293:WT/parental			HEK293:TARDBP-mCh (B8)			HEK293:WT/parental			HEK293:TARDBP-mCh (B8)
	034 + DMSO	038 + DMSO	044 + DMSO	034 + DMSO	038 + DMSO	044 + DMSO	034 + INK	038 + INK	044 + INK	034 + INK	038 + INK	044 + INK
Endog untagged TDP-43 (43kDa)	1460	1540	1080	834	1350	1260	590	779	750	481	604	685
Normalised to REVERT	0.00610879	0.00644351	0.00451883	0.00348954	0.00564854	0.00527197	0.00246862	0.00325941	0.00313808	0.00201255	0.0025272	0.00286611
Rel to 034 + DMSO	1	1.05479	0.739726	0.571233	0.924658	0.863014	0.40411	0.533562	0.513699	0.329452	0.413699	0.469178
Compare soluble endog TDP-43 to levels of insoluble mutant exog TDP-43???
	HEK293:WT/parental			HEK293:TARDBP-mCh (B8)			HEK293:WT/parental			HEK293:TARDBP-mCh (B8)
	034 + DMSO	038 + DMSO	044 + DMSO	034 + DMSO	038 + DMSO	044 + DMSO	034 + INK	038 + INK	044 + INK	034 + INK	038 + INK	044 + INK
Endog tagged TDP-43-mCh (75kDa)
Normalised to REVERT	0	0	0	0	0	0	0	0	0	0	0	0
Rel to 034 + DMSO	0	0	0	#DIV/0!	#DIV/0!	#DIV/0!	#DIV/0!	#DIV/0!	#DIV/0!	#DIV/0!	#DIV/0!	#DIV/0!
2021-12-17 Endog TDP_HEK-mCh co-agg_034 038 044 with INK 48h n2 RIPA MYC-800
					TDP-43-mCh (75kDa)
					Image Name	Channel	Name	Signal	Total	Area	Bkgnd.	Type
					2021-12-17 Endog TDP_HEK-mCh co-agg_034 038 044 + INK 48h n1 RIPA myc-800	800	1	1850	2310	390	1.2	Signal
					2021-12-17 Endog TDP_HEK-mCh co-agg_034 038 044 + INK 48h n1 RIPA myc-800	800	2	2090	2580	377	1.31	Signal
					2021-12-17 Endog TDP_HEK-mCh co-agg_034 038 044 + INK 48h n1 RIPA myc-800	800	3	1440	1900	377	1.22	Signal
					2021-12-17 Endog TDP_HEK-mCh co-agg_034 038 044 + INK 48h n1 RIPA myc-800	800	4	1570	2020	403	1.11	Signal
					2021-12-17 Endog TDP_HEK-mCh co-agg_034 038 044 + INK 48h n1 RIPA myc-800	800	5	1870	2260	364	1.09	Signal
					2021-12-17 Endog TDP_HEK-mCh co-agg_034 038 044 + INK 48h n1 RIPA myc-800	800	6	2150	2650	468	1.08	Signal
	HEK293:WT/parental			HEK293:TARDBP-mCh (B8)			HEK293:WT/parental			HEK293:TARDBP-mCh (B8)
	034 + DMSO	038 + DMSO	044 + DMSO	034 + DMSO	038 + DMSO	044 + DMSO	034 + INK	038 + INK	044 + INK	034 + INK	038 + INK	044 + INK
Endog tagged TDP-43-mCh (75kDa)				1850	2090	1440				1570	1870	2150
Normalised to REVERT	0	0	0	0.00691589	0.00653125	0.00423529	0	0	0	0.0118045	0.0120645	0.0118785
Rel to 034 + DMSO	#DIV/0!	#DIV/0!	#DIV/0!	1	0.944383	0.612401	#DIV/0!	#DIV/0!	#DIV/0!	1.70687	1.74446	1.71756
Urea
2021-12-16 Endog TDP_HEK-mCh co-agg_034 038 044 with INK 48h n3 RIPA TDP-43-700
					Exog TDP-43-GFP (72kDa)
					Image Name	Channel	Name	Signal	Total	Area	Bkgnd.	Type
					2021-12-16 Endog TDP_HEK-mCh co-agg_034 038 044 + INK 48h n1 Urea TDP-43-700	700	1	12600	14100	240	6.47	Signal
					2021-12-16 Endog TDP_HEK-mCh co-agg_034 038 044 + INK 48h n1 Urea TDP-43-700	700	2	19100	20800	248	6.7	Signal
					2021-12-16 Endog TDP_HEK-mCh co-agg_034 038 044 + INK 48h n1 Urea TDP-43-700	700	3	13100	14700	232	6.59	Signal
					2021-12-16 Endog TDP_HEK-mCh co-agg_034 038 044 + INK 48h n1 Urea TDP-43-700	700	4	18600	20400	270	6.68	Signal
					2021-12-16 Endog TDP_HEK-mCh co-agg_034 038 044 + INK 48h n1 Urea TDP-43-700	700	5	5390	7280	261	7.25	Signal
					2021-12-16 Endog TDP_HEK-mCh co-agg_034 038 044 + INK 48h n1 Urea TDP-43-700	700	6	8390	9810	224	6.33	Signal
					2021-12-16 Endog TDP_HEK-mCh co-agg_034 038 044 + INK 48h n1 Urea TDP-43-700	700	7	7780	9230	224	6.44	Signal
					2021-12-16 Endog TDP_HEK-mCh co-agg_034 038 044 + INK 48h n1 Urea TDP-43-700	700	8	11600	13200	256	6.1	Signal
	HEK293:WT/parental			HEK293:TARDBP-mCh (B8)			HEK293:WT/parental			HEK293:TARDBP-mCh (B8)
	034 + DMSO	038 + DMSO	044 + DMSO	034 + DMSO	038 + DMSO	044 + DMSO	034 + INK	038 + INK	044 + INK	034 + INK	038 + INK	044 + INK
Endog tagged TDP-43-mCh (75kDa)		12600	19100		13100	18600		5390	8390		7780	11600
Normalised to REVERT	0	0.147887	0.251316	0	0.102344	0.136765	0	0.0476991	0.089925	0	0.0501935	0.0640884
Rel to 034 + DMSO	#DIV/0!	1	1.69937	0	0.692039	0.92479	0	0.322537	0.608064	0	0.339404	0.43336
2022-01-31 Endog TDP_HEK-mCh co-agg_034 038 044 with INK 48h n1 Urea myc-800
					Endog TDP-43-mCh (MYC) (75kDa)
					Image Name	Channel	Name	Signal	Total	Area	Bkgnd.	Type
					2021-12-31 Endog TDP_HEK-mCh co-agg_034 038 044 + INK 48h n1 RE-RUN Urea myc-800	800	1	14.2	261	217	1.14	Signal
					2021-12-31 Endog TDP_HEK-mCh co-agg_034 038 044 + INK 48h n1 RE-RUN Urea myc-800	800	2	29.2	275	217	1.13	Signal
					2021-12-31 Endog TDP_HEK-mCh co-agg_034 038 044 + INK 48h n1 RE-RUN Urea myc-800	800	3	109	377	238	1.13	Signal
					2021-12-31 Endog TDP_HEK-mCh co-agg_034 038 044 + INK 48h n1 RE-RUN Urea myc-800	800	4	9.29	235	203	1.11	Signal
					2021-12-31 Endog TDP_HEK-mCh co-agg_034 038 044 + INK 48h n1 RE-RUN Urea myc-800	800	5	39.5	316	256	1.08	Signal
					2021-12-31 Endog TDP_HEK-mCh co-agg_034 038 044 + INK 48h n1 RE-RUN Urea myc-800	800	6	40.3	315	256	1.07	Signal
	HEK293:WT/parental			HEK293:TARDBP-mCh (B8)			HEK293:WT/parental			HEK293:TARDBP-mCh (B8)
	034 + DMSO	038 + DMSO	044 + DMSO	034 + DMSO	038 + DMSO	044 + DMSO	034 + INK	038 + INK	044 + INK	034 + INK	038 + INK	044 + INK
MYC-800 SIGNAL	396000	402000	381000	14.2	29.2	109	251000	217000	203000	9.29	39.5	40.3
Normalised to REVERT				5.30841e-05	9.125e-05	0.000320588	2.56122	1.92035	2.17578	6.98496e-05	0.000254839	0.000222652
Rel to 034 + DMSO	1.6569	1.68201	1.59414	1	1.71897	6.03925	48248.4	36175.7	40987.3	1.31583	4.80066	4.19432

## Sheet: CYTO n2
RIPA
2021-12-15 Endog TDP_HEK-mCh co-agg_034 038 044 with INK 48h n2 RIPA REVERT-700
					Image Name	Channel	Name	Signal	Total	Area	Bkgnd.	Type
					2021-12-15 Endog TDP_HEK-mCh co-agg_034 038 044 + INK 48h n2 RIPA REVERT-700	700	1	396000	1130000	9135	80.3	Signal
					2021-12-15 Endog TDP_HEK-mCh co-agg_034 038 044 + INK 48h n2 RIPA REVERT-700	700	2	402000	1120000	9135	78.6	Signal
					2021-12-15 Endog TDP_HEK-mCh co-agg_034 038 044 + INK 48h n2 RIPA REVERT-700	700	3	381000	1040000	8613	76.6	Signal
					2021-12-15 Endog TDP_HEK-mCh co-agg_034 038 044 + INK 48h n2 RIPA REVERT-700	700	4	467000	1220000	8613	87.5	Signal
					2021-12-15 Endog TDP_HEK-mCh co-agg_034 038 044 + INK 48h n2 RIPA REVERT-700	700	5	594000	1290000	8613	80.4	Signal
					2021-12-15 Endog TDP_HEK-mCh co-agg_034 038 044 + INK 48h n2 RIPA REVERT-700	700	6	546000	1260000	8352	85	Signal
					2021-12-15 Endog TDP_HEK-mCh co-agg_034 038 044 + INK 48h n2 RIPA REVERT-700	700	7	251000	771000	8352	62.3	Signal
					2021-12-15 Endog TDP_HEK-mCh co-agg_034 038 044 + INK 48h n2 RIPA REVERT-700	700	8	217000	729000	8352	61.2	Signal
					2021-12-15 Endog TDP_HEK-mCh co-agg_034 038 044 + INK 48h n2 RIPA REVERT-700	700	9	203000	719000	8352	61.8	Signal
					2021-12-15 Endog TDP_HEK-mCh co-agg_034 038 044 + INK 48h n2 RIPA REVERT-700	700	10	412000	1020000	8874	68.8	Signal
					2021-12-15 Endog TDP_HEK-mCh co-agg_034 038 044 + INK 48h n2 RIPA REVERT-700	700	11	344000	951000	8874	68.4	Signal
					2021-12-15 Endog TDP_HEK-mCh co-agg_034 038 044 + INK 48h n2 RIPA REVERT-700	700	12	381000	1080000	9918	70.6	Signal
	HEK293:WT/parental			HEK293:TARDBP-mCh (B8)			HEK293:WT/parental			HEK293:TARDBP-mCh (B8)
	034 + DMSO	038 + DMSO	044 + DMSO	034 + DMSO	038 + DMSO	044 + DMSO	034 + INK	038 + INK	044 + INK	034 + INK	038 + INK	044 + INK
REVERT-700 Signal	396000	402000	381000	467000	594000	546000	251000	217000	203000	412000	344000	381000
REVERT-700 Total	1130000	1120000	1040000	1220000	1290000	1260000	771000	729000	719000	1020000	951000	1080000
Rel to 034 + DMSO	1	1.01515	0.962121	1	1.27195	1.16916	0.633838	0.54798	0.512626	0.882227	0.736617	0.815846
2021-12-16 Endog TDP_HEK-mCh co-agg_034 038 044 with INK 48h n2 RIPA TDP-43-700
					Exog TDP-43 (72kDa)									Endog untagged TDP-43 (43kDa)									Endog TDP-43-mCh (75kDa)
					Image Name	Channel	Name	Signal	Total	Area	Bkgnd.	Type		Image Name	Channel	Name	Signal	Total	Area	Bkgnd.	Type		Image Name	Channel	Name	Signal	Total	Area	Bkgnd.	Type
					2021-12-16 Endog TDP_HEK-mCh co-agg_034 038 044 + INK 48h n2 RIPA TDP-43-700	700	1	14600	16900	300	7.55	Signal		2021-12-16 Endog TDP_HEK-mCh co-agg_034 038 044 + INK 48h n2 RIPA TDP-43-700	700	9	1490	3420	248	7.78	Signal		2021-12-16 Endog TDP_HEK-mCh co-agg_034 038 044 + INK 48h n2 RIPA TDP-43-700	700	22	857	2130	168	7.58	Signal
					2021-12-16 Endog TDP_HEK-mCh co-agg_034 038 044 + INK 48h n2 RIPA TDP-43-700	700	2	11600	13800	300	7.61	Signal		2021-12-16 Endog TDP_HEK-mCh co-agg_034 038 044 + INK 48h n2 RIPA TDP-43-700	700	10	2300	4190	240	7.87	Signal		2021-12-16 Endog TDP_HEK-mCh co-agg_034 038 044 + INK 48h n2 RIPA TDP-43-700	700	24	3880	5170	168	7.69	Signal
					2021-12-16 Endog TDP_HEK-mCh co-agg_034 038 044 + INK 48h n2 RIPA TDP-43-700	700	3	18100	20400	300	7.69	Signal		2021-12-16 Endog TDP_HEK-mCh co-agg_034 038 044 + INK 48h n2 RIPA TDP-43-700	700	11	1980	3840	232	7.99	Signal		2021-12-16 Endog TDP_HEK-mCh co-agg_034 038 044 + INK 48h n2 RIPA TDP-43-700	700	25	2790	4090	168	7.73	Signal
					2021-12-16 Endog TDP_HEK-mCh co-agg_034 038 044 + INK 48h n2 RIPA TDP-43-700	700	4	14100	16400	300	7.65	Signal		2021-12-16 Endog TDP_HEK-mCh co-agg_034 038 044 + INK 48h n2 RIPA TDP-43-700	700	12	1270	3200	240	8.04	Signal		2021-12-16 Endog TDP_HEK-mCh co-agg_034 038 044 + INK 48h n2 RIPA TDP-43-700	700	26	461	1690	168	7.29	Signal
					2021-12-16 Endog TDP_HEK-mCh co-agg_034 038 044 + INK 48h n2 RIPA TDP-43-700	700	5	7340	9580	300	7.48	Signal		2021-12-16 Endog TDP_HEK-mCh co-agg_034 038 044 + INK 48h n2 RIPA TDP-43-700	700	13	2790	4750	240	8.19	Signal		2021-12-16 Endog TDP_HEK-mCh co-agg_034 038 044 + INK 48h n2 RIPA TDP-43-700	700	27	524	1760	168	7.35	Signal
					2021-12-16 Endog TDP_HEK-mCh co-agg_034 038 044 + INK 48h n2 RIPA TDP-43-700	700	6	7080	9300	300	7.4	Signal		2021-12-16 Endog TDP_HEK-mCh co-agg_034 038 044 + INK 48h n2 RIPA TDP-43-700	700	14	2270	4140	232	8.06	Signal		2021-12-16 Endog TDP_HEK-mCh co-agg_034 038 044 + INK 48h n2 RIPA TDP-43-700	700	28	1630	3160	210	7.29	Signal
					2021-12-16 Endog TDP_HEK-mCh co-agg_034 038 044 + INK 48h n2 RIPA TDP-43-700	700	7	14300	16600	300	7.4	Signal		2021-12-16 Endog TDP_HEK-mCh co-agg_034 038 044 + INK 48h n2 RIPA TDP-43-700	700	16	713	2510	232	7.74	Signal
					2021-12-16 Endog TDP_HEK-mCh co-agg_034 038 044 + INK 48h n2 RIPA TDP-43-700	700	8	12500	15100	360	7.18	Signal		2021-12-16 Endog TDP_HEK-mCh co-agg_034 038 044 + INK 48h n2 RIPA TDP-43-700	700	17	917	2690	232	7.64	Signal
														2021-12-16 Endog TDP_HEK-mCh co-agg_034 038 044 + INK 48h n2 RIPA TDP-43-700	700	18	759	2520	232	7.58	Signal
														2021-12-16 Endog TDP_HEK-mCh co-agg_034 038 044 + INK 48h n2 RIPA TDP-43-700	700	19	756	2520	232	7.6	Signal
														2021-12-16 Endog TDP_HEK-mCh co-agg_034 038 044 + INK 48h n2 RIPA TDP-43-700	700	20	945	2760	232	7.83	Signal
														2021-12-16 Endog TDP_HEK-mCh co-agg_034 038 044 + INK 48h n2 RIPA TDP-43-700	700	21	853	3220	312	7.57	Signal
	HEK293:WT/parental			HEK293:TARDBP-mCh (B8)			HEK293:WT/parental			HEK293:TARDBP-mCh (B8)
	034 + DMSO	038 + DMSO	044 + DMSO	034 + DMSO	038 + DMSO	044 + DMSO	034 + INK	038 + INK	044 + INK	034 + INK	038 + INK	044 + INK
Exog TDP-43-GFP Signal (72kDa)		14600	11600		18100	14100		7340	7080		14300	12500
Normalised to REVERT	0	0.0363184	0.0304462	0	0.0304714	0.0258242	0	0.0338249	0.0348768	0	0.0415698	0.0328084
Rel to 034 + DMSO		1	0.838313	0	0.839007	0.711049	0	0.931343	0.960308	0	1.14459	0.903355
Cells transfected with TDP-43-dNLS/2KQ-GFP show slightly higher band (phospho?) which is very close to size of endogenous TDP-43-mCherry
	HEK293:WT/parental			HEK293:TARDBP-mCh (B8)			HEK293:WT/parental			HEK293:TARDBP-mCh (B8)
	034 + DMSO	038 + DMSO	044 + DMSO	034 + DMSO	038 + DMSO	044 + DMSO	034 + INK	038 + INK	044 + INK	034 + INK	038 + INK	044 + INK
Endog untagged TDP-43 (43kDa)	1490	2300	1980	1270	2790	2270	713	917	759	756	945	853
Normalised to REVERT	0.00376263	0.00580808	0.005	0.00320707	0.00704545	0.00573232	0.00180051	0.00231566	0.00191667	0.00190909	0.00238636	0.00215404
Rel to 034 + DMSO	1	1.54362	1.32886	0.852349	1.87248	1.52349	0.478523	0.615436	0.509396	0.507383	0.634228	0.572483
Compare soluble endog TDP-43 to levels of insoluble mutant exog TDP-43???
	HEK293:WT/parental			HEK293:TARDBP-mCh (B8)			HEK293:WT/parental			HEK293:TARDBP-mCh (B8)
	034 + DMSO	038 + DMSO	044 + DMSO	034 + DMSO	038 + DMSO	044 + DMSO	034 + INK	038 + INK	044 + INK	034 + INK	038 + INK	044 + INK
Endog tagged TDP-43-mCh (75kDa)				857	3880	2790				461	524	1630
Normalised to REVERT	0	0	0	0.00216414	0.00979798	0.00704545	0	0	0	0.00116414	0.00132323	0.00411616
Rel to 034 + DMSO	0	0	0	1	4.52742	3.25554	0	0	0	0.537923	0.611435	1.90198
2021-12-17 Endog TDP_HEK-mCh co-agg_034 038 044 with INK 48h n2 RIPA MYC-800
					TDP-43-mCh (75kDa)
					Image Name	Channel	Name	Signal	Total	Area	Bkgnd.	Type
					2021-12-17 Endog TDP_HEK-mCh co-agg_034 038 044 + INK 48h n2 RIPA myc-800	800	1	2040	2360	290	1.1	Signal
					2021-12-17 Endog TDP_HEK-mCh co-agg_034 038 044 + INK 48h n2 RIPA myc-800	800	2	2540	2860	290	1.1	Signal
					2021-12-17 Endog TDP_HEK-mCh co-agg_034 038 044 + INK 48h n2 RIPA myc-800	800	3	2380	2710	310	1.08	Signal
					2021-12-17 Endog TDP_HEK-mCh co-agg_034 038 044 + INK 48h n2 RIPA myc-800	800	4	1350	1670	290	1.09	Signal
					2021-12-17 Endog TDP_HEK-mCh co-agg_034 038 044 + INK 48h n2 RIPA myc-800	800	5	1780	2100	300	1.09	Signal
					2021-12-17 Endog TDP_HEK-mCh co-agg_034 038 044 + INK 48h n2 RIPA myc-800	800	6	971	1350	360	1.07	Signal
	HEK293:WT/parental			HEK293:TARDBP-mCh (B8)			HEK293:WT/parental			HEK293:TARDBP-mCh (B8)
	034 + DMSO	038 + DMSO	044 + DMSO	034 + DMSO	038 + DMSO	044 + DMSO	034 + INK	038 + INK	044 + INK	034 + INK	038 + INK	044 + INK
Endog tagged TDP-43-mCh (75kDa)				2040	2540	2380				1350	1780	971
Normalised to REVERT	0	0	0	0.00436831	0.00427609	0.00435897	0	0	0	0.0032767	0.00517442	0.00254856
Rel to 034 + DMSO	#DIV/0!	#DIV/0!	#DIV/0!	1	0.97889	0.997863	#DIV/0!	#DIV/0!	#DIV/0!	0.750107	1.18454	0.58342
Urea
2021-12-16 Endog TDP_HEK-mCh co-agg_034 038 044 with INK 48h n2 RIPA TDP-43-700
					Exog TDP-43-GFP (72kDa)
					Image Name	Channel	Name	Signal	Total	Area	Bkgnd.	Type
					2021-12-16 Endog TDP_HEK-mCh co-agg_034 038 044 + INK 48h n2 Urea TDP-43-700	700	1	18000	22600	544	8.49	Signal
					2021-12-16 Endog TDP_HEK-mCh co-agg_034 038 044 + INK 48h n2 Urea TDP-43-700	700	2	25100	30700	544	10.4	Signal
					2021-12-16 Endog TDP_HEK-mCh co-agg_034 038 044 + INK 48h n2 Urea TDP-43-700	700	3	23500	29900	512	12.6	Signal
					2021-12-16 Endog TDP_HEK-mCh co-agg_034 038 044 + INK 48h n2 Urea TDP-43-700	700	4	26800	34000	512	14	Signal
					2021-12-16 Endog TDP_HEK-mCh co-agg_034 038 044 + INK 48h n2 Urea TDP-43-700	700	5	5190	8810	512	7.07	Signal
					2021-12-16 Endog TDP_HEK-mCh co-agg_034 038 044 + INK 48h n2 Urea TDP-43-700	700	6	11900	15700	512	7.34	Signal
					2021-12-16 Endog TDP_HEK-mCh co-agg_034 038 044 + INK 48h n2 Urea TDP-43-700	700	7	7730	11600	512	7.5	Signal
					2021-12-16 Endog TDP_HEK-mCh co-agg_034 038 044 + INK 48h n2 Urea TDP-43-700	700	8	26600	31600	512	9.77	Signal
	HEK293:WT/parental			HEK293:TARDBP-mCh (B8)			HEK293:WT/parental			HEK293:TARDBP-mCh (B8)
	034 + DMSO	038 + DMSO	044 + DMSO	034 + DMSO	038 + DMSO	044 + DMSO	034 + INK	038 + INK	044 + INK	034 + INK	038 + INK	044 + INK
Endog tagged TDP-43-mCh (75kDa)		18000	25100		23500	26800		5190	11900		7730	26600
Normalised to REVERT	0	0.0447761	0.0658793	0	0.0395623	0.0490842	0	0.0239171	0.0586207	0	0.0224709	0.0698163
Rel to 034 + DMSO	#DIV/0!	1	1.4713	0	0.883558	1.09621	0	0.534147	1.3092	0	0.501851	1.55923
2022-01-31 Endog TDP_HEK-mCh co-agg_034 038 044 with INK 48h n2 Urea myc-800
					Endog TDP-43-mCh (MYC) (75kDa)
					Image Name	Channel	Name	Signal	Total	Area	Bkgnd.	Type
					2021-12-31 Endog TDP_HEK-mCh co-agg_034 038 044 + INK 48h n2 RE-RUN Urea myc-800	800	1	16.6	304	252	1.14	Signal
					2021-12-31 Endog TDP_HEK-mCh co-agg_034 038 044 + INK 48h n2 RE-RUN Urea myc-800	800	2	158	491	297	1.12	Signal
					2021-12-31 Endog TDP_HEK-mCh co-agg_034 038 044 + INK 48h n2 RE-RUN Urea myc-800	800	3	120	414	261	1.13	Signal
					2021-12-31 Endog TDP_HEK-mCh co-agg_034 038 044 + INK 48h n2 RE-RUN Urea myc-800	800	4	27.4	330	261	1.16	Signal
					2021-12-31 Endog TDP_HEK-mCh co-agg_034 038 044 + INK 48h n2 RE-RUN Urea myc-800	800	5	16.2	336	279	1.15	Signal
					2021-12-31 Endog TDP_HEK-mCh co-agg_034 038 044 + INK 48h n2 RE-RUN Urea myc-800	800	6	100	433	297	1.12	Signal
	HEK293:WT/parental			HEK293:TARDBP-mCh (B8)			HEK293:WT/parental			HEK293:TARDBP-mCh (B8)
	034 + DMSO	038 + DMSO	044 + DMSO	034 + DMSO	038 + DMSO	044 + DMSO	034 + INK	038 + INK	044 + INK	034 + INK	038 + INK	044 + INK
MYC-800 SIGNAL	396000	402000	381000	16.6	158	120	251000	217000	203000	27.4	16.2	100
Normalised to REVERT				3.5546e-05	0.000265993	0.00021978	1	1	1	6.65049e-05	4.7093e-05	0.000262467
Rel to 034 + DMSO	1	1.01515	0.962121	1	7.48306	6.18297	28132.5	28132.5	28132.5	1.87095	1.32485	7.38387

## Sheet: CYTO n3
RIPA
2021-12-15 Endog TDP_HEK-mCh co-agg_034 038 044 with INK 48h n3 RIPA REVERT-700
					Image Name	Channel	Name	Signal	Total	Area	Bkgnd.	Type
					2021-12-15 Endog TDP_HEK-mCh co-agg_034 038 044 + INK 48h n3 RIPA REVERT-700	700	1	300000	934000	9232	68.6	Signal
					2021-12-15 Endog TDP_HEK-mCh co-agg_034 038 044 + INK 48h n3 RIPA REVERT-700	700	2	285000	818000	8264	64.6	Signal
					2021-12-15 Endog TDP_HEK-mCh co-agg_034 038 044 + INK 48h n3 RIPA REVERT-700	700	3	302000	824000	8262	63.3	Signal
					2021-12-15 Endog TDP_HEK-mCh co-agg_034 038 044 + INK 48h n3 RIPA REVERT-700	700	4	324000	803000	7774	61.7	Signal
					2021-12-15 Endog TDP_HEK-mCh co-agg_034 038 044 + INK 48h n3 RIPA REVERT-700	700	5	208000	666000	7533	60.8	Signal
					2021-12-15 Endog TDP_HEK-mCh co-agg_034 038 044 + INK 48h n3 RIPA REVERT-700	700	6	268000	779000	8019	63.7	Signal
					2021-12-15 Endog TDP_HEK-mCh co-agg_034 038 044 + INK 48h n3 RIPA REVERT-700	700	7	184000	657000	7776	60.9	Signal
					2021-12-15 Endog TDP_HEK-mCh co-agg_034 038 044 + INK 48h n3 RIPA REVERT-700	700	8	145000	602000	7534	60.7	Signal
					2021-12-15 Endog TDP_HEK-mCh co-agg_034 038 044 + INK 48h n3 RIPA REVERT-700	700	9	177000	649000	7534	62.7	Signal
					2021-12-15 Endog TDP_HEK-mCh co-agg_034 038 044 + INK 48h n3 RIPA REVERT-700	700	10	127000	614000	7536	64.6	Signal
					2021-12-15 Endog TDP_HEK-mCh co-agg_034 038 044 + INK 48h n3 RIPA REVERT-700	700	11	177000	679000	7778	64.5	Signal
					2021-12-15 Endog TDP_HEK-mCh co-agg_034 038 044 + INK 48h n3 RIPA REVERT-700	700	12	113000	651000	8750	61.5	Signal
	HEK293:WT/parental			HEK293:TARDBP-mCh (B8)			HEK293:WT/parental			HEK293:TARDBP-mCh (B8)
	034 + DMSO	038 + DMSO	044 + DMSO	034 + DMSO	038 + DMSO	044 + DMSO	034 + INK	038 + INK	044 + INK	034 + INK	038 + INK	044 + INK
REVERT-700 Signal	300000	285000	302000	324000	258000	268000	184000	145000	177000	127000	177000	113000
REVERT-700 Total	934000	818000	824000	803000	666000	779000	657000	602000	649000	614000	679000	651000
Rel to 034 + DMSO	1	0.95	1.00667	1	0.796296	0.82716	0.613333	0.483333	0.59	0.391975	0.546296	0.348765
2021-12-16 Endog TDP_HEK-mCh co-agg_034 038 044 with INK 48h n3 RIPA TDP-43-700
					Exog TDP-43 (72kDa)									Endog untagged TDP-43 (43kDa)									Endog TDP-43-mCh (75kDa)
					Image Name	Channel	Name	Signal	Total	Area	Bkgnd.	Type		Image Name	Channel	Name	Signal	Total	Area	Bkgnd.	Type
					2021-12-16 Endog TDP_HEK-mCh co-agg_034 038 044 + INK 48h n3 RIPA TDP-43-700	700	1	7020	8940	261	7.36	Signal		2021-12-16 Endog TDP_HEK-mCh co-agg_034 038 044 + INK 48h n3 RIPA TDP-43-700	700	9	885	3010	297	7.16	Signal
					2021-12-16 Endog TDP_HEK-mCh co-agg_034 038 044 + INK 48h n3 RIPA TDP-43-700	700	2	9660	11900	279	8.08	Signal		2021-12-16 Endog TDP_HEK-mCh co-agg_034 038 044 + INK 48h n3 RIPA TDP-43-700	700	10	833	2750	270	7.1	Signal
					2021-12-16 Endog TDP_HEK-mCh co-agg_034 038 044 + INK 48h n3 RIPA TDP-43-700	700	3	7700	9560	234	7.95	Signal		2021-12-16 Endog TDP_HEK-mCh co-agg_034 038 044 + INK 48h n3 RIPA TDP-43-700	700	11	1160	3190	288	7.06	Signal
					2021-12-16 Endog TDP_HEK-mCh co-agg_034 038 044 + INK 48h n3 RIPA TDP-43-700	700	4	6700	9150	270	9.1	Signal		2021-12-16 Endog TDP_HEK-mCh co-agg_034 038 044 + INK 48h n3 RIPA TDP-43-700	700	12	645	2500	261	7.11	Signal
					2021-12-16 Endog TDP_HEK-mCh co-agg_034 038 044 + INK 48h n3 RIPA TDP-43-700	700	5	3020	5120	252	8.33	Signal		2021-12-16 Endog TDP_HEK-mCh co-agg_034 038 044 + INK 48h n3 RIPA TDP-43-700	700	13	619	2350	243	7.12	Signal
					2021-12-16 Endog TDP_HEK-mCh co-agg_034 038 044 + INK 48h n3 RIPA TDP-43-700	700	6	2360	4310	243	8.02	Signal		2021-12-16 Endog TDP_HEK-mCh co-agg_034 038 044 + INK 48h n3 RIPA TDP-43-700	700	14	684	2610	270	7.12	Signal
					2021-12-16 Endog TDP_HEK-mCh co-agg_034 038 044 + INK 48h n3 RIPA TDP-43-700	700	7	4800	6850	279	7.35	Signal		2021-12-16 Endog TDP_HEK-mCh co-agg_034 038 044 + INK 48h n3 RIPA TDP-43-700	700	15	440	2280	261	7.06	Signal
					2021-12-16 Endog TDP_HEK-mCh co-agg_034 038 044 + INK 48h n3 RIPA TDP-43-700	700	8	3860	5990	297	7.15	Signal		2021-12-16 Endog TDP_HEK-mCh co-agg_034 038 044 + INK 48h n3 RIPA TDP-43-700	700	16	469	2310	261	7.06	Signal
														2021-12-16 Endog TDP_HEK-mCh co-agg_034 038 044 + INK 48h n3 RIPA TDP-43-700	700	17	465	2190	243	7.1	Signal
														2021-12-16 Endog TDP_HEK-mCh co-agg_034 038 044 + INK 48h n3 RIPA TDP-43-700	700	18	266	2120	261	7.11	Signal
														2021-12-16 Endog TDP_HEK-mCh co-agg_034 038 044 + INK 48h n3 RIPA TDP-43-700	700	19	393	2190	252	7.13	Signal
														2021-12-16 Endog TDP_HEK-mCh co-agg_034 038 044 + INK 48h n3 RIPA TDP-43-700	700	20	283	2410	306	6.96	Signal
	HEK293:WT/parental			HEK293:TARDBP-mCh (B8)			HEK293:WT/parental			HEK293:TARDBP-mCh (B8)
	034 + DMSO	038 + DMSO	044 + DMSO	034 + DMSO	038 + DMSO	044 + DMSO	034 + INK	038 + INK	044 + INK	034 + INK	038 + INK	044 + INK
Exog TDP-43-GFP Signal (72kDa)		7020	9660		7700	6700		3020	2360		4800	3860
Normalised to REVERT	0	0.0246316	0.0319868	0	0.029845	0.025	0	0.0208276	0.0133333	0	0.0271186	0.0341593
Rel to 034 + DMSO		1	1.29861	0	1.21165	1.01496	0	0.845564	0.541311	0	1.10097	1.38681
Cells transfected with TDP-43-dNLS/2KQ-GFP show slightly higher band (phospho?) which is very close to size of endogenous TDP-43-mCherry
	HEK293:WT/parental			HEK293:TARDBP-mCh (B8)			HEK293:WT/parental			HEK293:TARDBP-mCh (B8)
	034 + DMSO	038 + DMSO	044 + DMSO	034 + DMSO	038 + DMSO	044 + DMSO	034 + INK	038 + INK	044 + INK	034 + INK	038 + INK	044 + INK
Endog untagged TDP-43 (43kDa)	885	833	1160	645	619	684	440	469	465	266	393	283
Normalised to REVERT	0.00295	0.00277667	0.00386667	0.00215	0.00206333	0.00228	0.00146667	0.00156333	0.00155	0.000886667	0.00131	0.000943333
Rel to 034 + DMSO	1	0.941243	1.31073	0.728814	0.699435	0.772881	0.497175	0.529944	0.525424	0.300565	0.444068	0.319774
Compare soluble endog TDP-43 to levels of insoluble mutant exog TDP-43???
	HEK293:WT/parental			HEK293:TARDBP-mCh (B8)			HEK293:WT/parental			HEK293:TARDBP-mCh (B8)
	034 + DMSO	038 + DMSO	044 + DMSO	034 + DMSO	038 + DMSO	044 + DMSO	034 + INK	038 + INK	044 + INK	034 + INK	038 + INK	044 + INK
Endog tagged TDP-43-mCh (75kDa)
Normalised to REVERT	0	0	0	0	0	0	0	0	0	0	0	0
Rel to 034 + DMSO	0	0	0	#DIV/0!	#DIV/0!	#DIV/0!	#DIV/0!	#DIV/0!	#DIV/0!	#DIV/0!	#DIV/0!	#DIV/0!
2021-12-17 Endog TDP_HEK-mCh co-agg_034 038 044 with INK 48h n2 RIPA MYC-800
					TDP-43-mCh (75kDa)
					Image Name	Channel	Name	Signal	Total	Area	Bkgnd.	Type
					2021-12-17 Endog TDP_HEK-mCh co-agg_034 038 044 + INK 48h n3 RIPA myc-800	800	1	2030	2270	224	1.07	Signal
					2021-12-17 Endog TDP_HEK-mCh co-agg_034 038 044 + INK 48h n3 RIPA myc-800	800	2	1930	2160	216	1.09	Signal
					2021-12-17 Endog TDP_HEK-mCh co-agg_034 038 044 + INK 48h n3 RIPA myc-800	800	3	1430	1700	240	1.1	Signal
					2021-12-17 Endog TDP_HEK-mCh co-agg_034 038 044 + INK 48h n3 RIPA myc-800	800	4	1470	1700	216	1.06	Signal
					2021-12-17 Endog TDP_HEK-mCh co-agg_034 038 044 + INK 48h n3 RIPA myc-800	800	5	2110	2360	232	1.06	Signal
					2021-12-17 Endog TDP_HEK-mCh co-agg_034 038 044 + INK 48h n3 RIPA myc-800	800	6	1330	1620	279	1.03	Signal
	HEK293:WT/parental			HEK293:TARDBP-mCh (B8)			HEK293:WT/parental			HEK293:TARDBP-mCh (B8)
	034 + DMSO	038 + DMSO	044 + DMSO	034 + DMSO	038 + DMSO	044 + DMSO	034 + INK	038 + INK	044 + INK	034 + INK	038 + INK	044 + INK
Endog tagged TDP-43-mCh (75kDa)				2030	1930	1430				1470	2110	1330
Normalised to REVERT	0	0	0	0.00626543	0.00748062	0.00533582	0	0	0	0.0115748	0.0119209	0.0117699
Rel to 034 + DMSO	#DIV/0!	#DIV/0!	#DIV/0!	1	1.19395	0.851629	#DIV/0!	#DIV/0!	#DIV/0!	1.84741	1.90265	1.87855
Urea
2021-12-16 Endog TDP_HEK-mCh co-agg_034 038 044 with INK 48h n3 RIPA TDP-43-700
					Exog TDP-43-GFP (72kDa)
					Image Name	Channel	Name	Signal	Total	Area	Bkgnd.	Type
					2021-12-16 Endog TDP_HEK-mCh co-agg_034 038 044 + INK 48h n3 Urea TDP-43-700	700	1	26300	32500	660	9.27	Signal
					2021-12-16 Endog TDP_HEK-mCh co-agg_034 038 044 + INK 48h n3 Urea TDP-43-700	700	2	35900	46700	660	16.4	Signal
					2021-12-16 Endog TDP_HEK-mCh co-agg_034 038 044 + INK 48h n3 Urea TDP-43-700	700	3	22600	27300	620	7.58	Signal
					2021-12-16 Endog TDP_HEK-mCh co-agg_034 038 044 + INK 48h n3 Urea TDP-43-700	700	4	33000	39300	640	9.79	Signal
					2021-12-16 Endog TDP_HEK-mCh co-agg_034 038 044 + INK 48h n3 Urea TDP-43-700	700	5	7280	11500	600	7.08	Signal
					2021-12-16 Endog TDP_HEK-mCh co-agg_034 038 044 + INK 48h n3 Urea TDP-43-700	700	6	21500	26000	620	7.37	Signal
					2021-12-16 Endog TDP_HEK-mCh co-agg_034 038 044 + INK 48h n3 Urea TDP-43-700	700	7	6690	11200	620	7.3	Signal
					2021-12-16 Endog TDP_HEK-mCh co-agg_034 038 044 + INK 48h n3 Urea TDP-43-700	700	8	15900	21300	680	7.94	Signal
	HEK293:WT/parental			HEK293:TARDBP-mCh (B8)			HEK293:WT/parental			HEK293:TARDBP-mCh (B8)
	034 + DMSO	038 + DMSO	044 + DMSO	034 + DMSO	038 + DMSO	044 + DMSO	034 + INK	038 + INK	044 + INK	034 + INK	038 + INK	044 + INK
Endog tagged TDP-43-mCh (75kDa)		26300	35900		22600	33000		7280	21500		6690	15900
Normalised to REVERT	0	0.0922807	0.118874	0	0.0875969	0.123134	0	0.0502069	0.121469	0	0.0377966	0.140708
Rel to 034 + DMSO	#DIV/0!	1	1.28818	0	0.949244	1.33435	0	0.544067	1.3163	0	0.409583	1.52478
2021-12-31 Endog TDP_HEK-mCh co-agg_034 038 044 with INK 48h n3 Urea myc-800
					Endog TDP-43-mCh (MYC) (75kDa)
					Image Name	Channel	Name	Signal	Total	Area	Bkgnd.	Type
					2021-12-31 Endog TDP_HEK-mCh co-agg_034 038 044 + INK 48h n3 RE-RUN Urea myc-800	800	1	8.4	324	256	1.23	Signal
					2021-12-31 Endog TDP_HEK-mCh co-agg_034 038 044 + INK 48h n3 RE-RUN Urea myc-800	800	2	27.3	326	240	1.24	Signal
					2021-12-31 Endog TDP_HEK-mCh co-agg_034 038 044 + INK 48h n3 RE-RUN Urea myc-800	800	3	40.2	321	224	1.25	Signal
					2021-12-31 Endog TDP_HEK-mCh co-agg_034 038 044 + INK 48h n3 RE-RUN Urea myc-800	800	4	2.78	297	240	1.22	Signal
					2021-12-31 Endog TDP_HEK-mCh co-agg_034 038 044 + INK 48h n3 RE-RUN Urea myc-800	800	5	4.72	307	248	1.22	Signal
					2021-12-31 Endog TDP_HEK-mCh co-agg_034 038 044 + INK 48h n3 RE-RUN Urea myc-800	800	6	5.71	322	261	1.21	Signal
	HEK293:WT/parental			HEK293:TARDBP-mCh (B8)			HEK293:WT/parental			HEK293:TARDBP-mCh (B8)
	034 + DMSO	038 + DMSO	044 + DMSO	034 + DMSO	038 + DMSO	044 + DMSO	034 + INK	038 + INK	044 + INK	034 + INK	038 + INK	044 + INK
MYC-800 SIGNAL	396000	402000	381000	8.4	27.3	40.2	251000	217000	203000	2.78	4.72	5.71
Normalised to REVERT				2.59259e-05	0.000105814	0.00015	1.36413	1.49655	1.14689	2.18898e-05	2.66667e-05	5.0531e-05
Rel to 034 + DMSO	1.32	1.34	1.27	1	4.0814	5.78571	52616.5	57724.1	44237.3	0.844319	1.02857	1.94905

## Sheet: REPEAT nucl n1
2022-05-16 Endog TDP-HEK-mCh co-agg_nucl muts REPEATS n1 and 2 RIPA REVERT-700							Image Name	Channel	Name	Signal	Total	Area	Bkgnd.	Type
							2022-05-16 Endog TDP-HEK-mCh co-agg_nucl muts REPEATS n1 and 2 RIPA REVERT-700	700	1	128000	258000	9880	13.2	Signal
							2022-05-16 Endog TDP-HEK-mCh co-agg_nucl muts REPEATS n1 and 2 RIPA REVERT-700	700	2	155000	267000	8840	12.6	Signal
							2022-05-16 Endog TDP-HEK-mCh co-agg_nucl muts REPEATS n1 and 2 RIPA REVERT-700	700	3	171000	294000	8840	13.9	Signal
							2022-05-16 Endog TDP-HEK-mCh co-agg_nucl muts REPEATS n1 and 2 RIPA REVERT-700	700	4	179000	307000	8840	14.5	Signal
							2022-05-16 Endog TDP-HEK-mCh co-agg_nucl muts REPEATS n1 and 2 RIPA REVERT-700	700	5	215000	346000	9360	13.9	Signal
							2022-05-16 Endog TDP-HEK-mCh co-agg_nucl muts REPEATS n1 and 2 RIPA REVERT-700	700	6	169000	287000	9100	13	Signal
							WT + 034	WT + 035	WT + 040	mCh + 034	mCh + 035	mCh + 040
						REVERT Sig	128000	155000	171000	179000	215000	169000
						REVERT Total	258000	267000	294000	307000	346000	287000
2022-05-19 Endog TDP-HEK-mCh co-agg_nucl muts REPEATS n1 and 2 RIPA MYC-800
							Image Name	Channel	Name	Signal	Total	Area	Bkgnd.	Type
							2022-05-19 Endog TDP-HEK-mCh co-agg_nucl muts REPEATS n1 and 2 RIPA MYC-800	800	1	6.35	994	532	1.86	Signal
							2022-05-19 Endog TDP-HEK-mCh co-agg_nucl muts REPEATS n1 and 2 RIPA MYC-800	800	2	4.92	896	455	1.96	Signal
							2022-05-19 Endog TDP-HEK-mCh co-agg_nucl muts REPEATS n1 and 2 RIPA MYC-800	800	3	10.2	904	442	2.02	Signal
							2022-05-19 Endog TDP-HEK-mCh co-agg_nucl muts REPEATS n1 and 2 RIPA MYC-800	800	4	526	1430	448	2.01	Signal
							2022-05-19 Endog TDP-HEK-mCh co-agg_nucl muts REPEATS n1 and 2 RIPA MYC-800	800	5	673	1630	420	2.29	Signal
							2022-05-19 Endog TDP-HEK-mCh co-agg_nucl muts REPEATS n1 and 2 RIPA MYC-800	800	6	317	1250	420	2.22	Signal
							WT + 034	WT + 035	WT + 040	mCh + 034	mCh + 035	mCh + 040
						Endog TDP-43	6.35	4.92	10.2	526	673	317
						Norm to TP	4.96094e-05	3.17419e-05	5.96491e-05	0.00293855	0.00313023	0.00187574
						Rel to 034	0.0168823	0.0108019	0.0202988	1	1.06523	0.638322
						mCh - WT values				0.00288894	0.00309849	0.00181609
										1	1.07254	0.628636
2022-05-19 Endog TDP-HEK-mCh co-agg_nucl muts REPEATS n1 and 2 Urea MYC-800
							Image Name	Channel	Name	Signal	Total	Area	Bkgnd.	Type
							2022-05-19 Endog TDP-HEK-mCh co-agg_nucl muts REPEATS n1 and 2 Urea MYC-800	800	1	1.7	858	490	1.75	Signal
							2022-05-19 Endog TDP-HEK-mCh co-agg_nucl muts REPEATS n1 and 2 Urea MYC-800	800	2	6.55	772	434	1.76	Signal
							2022-05-19 Endog TDP-HEK-mCh co-agg_nucl muts REPEATS n1 and 2 Urea MYC-800	800	3	91.3	888	448	1.78	Signal
							2022-05-19 Endog TDP-HEK-mCh co-agg_nucl muts REPEATS n1 and 2 Urea MYC-800	800	4	14	836	465	1.77	Signal
							2022-05-19 Endog TDP-HEK-mCh co-agg_nucl muts REPEATS n1 and 2 Urea MYC-800	800	5	39.9	900	465	1.85	Signal
							2022-05-19 Endog TDP-HEK-mCh co-agg_nucl muts REPEATS n1 and 2 Urea MYC-800	800	6	309	1540	648	1.9	Signal
							WT + 034	WT + 035	WT + 040	mCh + 034	mCh + 035	mCh + 040
						Endog TDP-43	1.7	6.55	91.3	14	39.9	309
						Norm to TP	1.32812e-05	4.22581e-05	0.000533918	7.82123e-05	0.000185581	0.0018284
						Rel to 034	0.16981	0.5403	6.82652	1	2.37279	23.3774
						mCh - WT values				6.4931e-05	0.000143323	0.00129448
										1	2.20732	19.9363

## Sheet: REPEAT nucl n2
2022-05-16 Endog TDP-HEK-mCh co-agg_nucl muts REPEATS n1 and 2 RIPA REVERT-700								Image Name	Channel	Name	Signal	Total	Area	Bkgnd.	Type
								2022-05-16 Endog TDP-HEK-mCh co-agg_nucl muts REPEATS n1 and 2 RIPA REVERT-700	700	7	203000	330000	9360	13.6	Signal
								2022-05-16 Endog TDP-HEK-mCh co-agg_nucl muts REPEATS n1 and 2 RIPA REVERT-700	700	8	261000	376000	8839	13	Signal
								2022-05-16 Endog TDP-HEK-mCh co-agg_nucl muts REPEATS n1 and 2 RIPA REVERT-700	700	9	234000	346000	8839	12.7	Signal
								2022-05-16 Endog TDP-HEK-mCh co-agg_nucl muts REPEATS n1 and 2 RIPA REVERT-700	700	10	163000	277000	8843	12.9	Signal
								2022-05-16 Endog TDP-HEK-mCh co-agg_nucl muts REPEATS n1 and 2 RIPA REVERT-700	700	11	194000	312000	8839	13.4	Signal
								2022-05-16 Endog TDP-HEK-mCh co-agg_nucl muts REPEATS n1 and 2 RIPA REVERT-700	700	12	194000	326000	9357	14.1	Signal
								WT + 034	WT + 035	WT + 040	mCh + 034	mCh + 035	mCh + 040
							REVERT Sig	203000	261000	234000	163000	194000	194000
							REVERT Total	330000	376000	346000	277000	312000	326000
2022-05-19 Endog TDP-HEK-mCh co-agg_nucl muts REPEATS n1 and 2 RIPA MYC-800
								Image Name	Channel	Name	Signal	Total	Area	Bkgnd.	Type
								2022-05-19 Endog TDP-HEK-mCh co-agg_nucl muts REPEATS n1 and 2 RIPA MYC-800	800	7	5.27	825	408	2.01	Signal
								2022-05-19 Endog TDP-HEK-mCh co-agg_nucl muts REPEATS n1 and 2 RIPA MYC-800	800	8	-24.1	802	384	2.15	Signal
								2022-05-19 Endog TDP-HEK-mCh co-agg_nucl muts REPEATS n1 and 2 RIPA MYC-800	800	9	-30.6	786	372	2.2	Signal
								2022-05-19 Endog TDP-HEK-mCh co-agg_nucl muts REPEATS n1 and 2 RIPA MYC-800	800	10	630	1430	408	1.96	Signal
								2022-05-19 Endog TDP-HEK-mCh co-agg_nucl muts REPEATS n1 and 2 RIPA MYC-800	800	11	621	1480	408	2.12	Signal
								2022-05-19 Endog TDP-HEK-mCh co-agg_nucl muts REPEATS n1 and 2 RIPA MYC-800	800	12	449	1370	408	2.26	Signal
								WT + 034	WT + 035	WT + 040	mCh + 034	mCh + 035	mCh + 040
							Endog TDP-43	5.27	-24.1	-30.6	630	621	449
							Norm to TP	2.59606e-05	-9.23372e-05	-0.000130769	0.00386503	0.00320103	0.00231443
							Rel to 034	0.00671679	-0.0238904	-0.0338339	1	0.828203	0.598814
							mCh - WT values				0.00383907	0.00329337	0.0024452
											1	0.857856	0.636926
2022-05-19 Endog TDP-HEK-mCh co-agg_nucl muts REPEATS n1 and 2 Urea MYC-800
								Image Name	Channel	Name	Signal	Total	Area	Bkgnd.	Type
								2022-05-19 Endog TDP-HEK-mCh co-agg_nucl muts REPEATS n1 and 2 Urea MYC-800	800	7	3.51	932	480	1.93	Signal
								2022-05-19 Endog TDP-HEK-mCh co-agg_nucl muts REPEATS n1 and 2 Urea MYC-800	800	8	15.3	1110	561	1.95	Signal
								2022-05-19 Endog TDP-HEK-mCh co-agg_nucl muts REPEATS n1 and 2 Urea MYC-800	800	9	74.8	959	450	1.97	Signal
								2022-05-19 Endog TDP-HEK-mCh co-agg_nucl muts REPEATS n1 and 2 Urea MYC-800	800	10	31.8	1040	510	1.98	Signal
								2022-05-19 Endog TDP-HEK-mCh co-agg_nucl muts REPEATS n1 and 2 Urea MYC-800	800	11	66.7	1030	495	1.95	Signal
								2022-05-19 Endog TDP-HEK-mCh co-agg_nucl muts REPEATS n1 and 2 Urea MYC-800	800	12	237	1360	585	1.92	Signal
								WT + 034	WT + 035	WT + 040	mCh + 034	mCh + 035	mCh + 040
							Endog TDP-43	3.51	15.3	74.8	31.8	66.7	237
							Norm to TP	1.72906e-05	5.86207e-05	0.000319658	0.000195092	0.000343814	0.00122165
							Rel to 034	0.0886281	0.300477	1.6385	1	1.76232	6.26191
							mCh - WT values				0.000177801	0.000285194	0.000901991
											1	1.604	5.07303

## Sheet: REPEAT nucl n3
2022-05-16 Endog TDP-HEK-mCh co-agg_nucl muts REPEATS n3 RIPA REVERT-700
									Image Name	Channel	Name	Signal	Total	Area	Bkgnd.	Type
									2022-05-16 Endog TDP-HEK-mCh co-agg_nucl muts REPEATS n3 RIPA REVERT-700	700	1	252000	466000	8029	26.7	Signal
									2022-05-16 Endog TDP-HEK-mCh co-agg_nucl muts REPEATS n3 RIPA REVERT-700	700	2	165000	371000	7595	27.1	Signal
									2022-05-16 Endog TDP-HEK-mCh co-agg_nucl muts REPEATS n3 RIPA REVERT-700	700	3	219000	440000	7812	28.3	Signal
									2022-05-16 Endog TDP-HEK-mCh co-agg_nucl muts REPEATS n3 RIPA REVERT-700	700	4	200000	407000	7161	28.9	Signal
									2022-05-16 Endog TDP-HEK-mCh co-agg_nucl muts REPEATS n3 RIPA REVERT-700	700	5	189000	402000	7595	28.1	Signal
									2022-05-16 Endog TDP-HEK-mCh co-agg_nucl muts REPEATS n3 RIPA REVERT-700	700	6	184000	390000	7595	27.1	Signal
									WT + 034	WT + 035	WT + 040	mCh + 034	mCh + 035	mCh + 040
								REVERT Sig	252000	165000	219000	200000	189000	184000
								REVERT Total	466000	371000	440000	407000	402000	390000
2022-05-19 Endog TDP-HEK-mCh co-agg_nucl muts REPEATS n3 RIPA MYC-800
									Image Name	Channel	Name	Signal	Total	Area	Bkgnd.	Type
									2022-05-19 Endog TDP-HEK-mCh co-agg_nucl muts REPEATS n3 RIPA MYC-800	800	1	16.5	883	490	1.77	Signal
									2022-05-19 Endog TDP-HEK-mCh co-agg_nucl muts REPEATS n3 RIPA MYC-800	800	2	35.9	990	560	1.7	Signal
									2022-05-19 Endog TDP-HEK-mCh co-agg_nucl muts REPEATS n3 RIPA MYC-800	800	3	86.2	1170	630	1.72	Signal
									2022-05-19 Endog TDP-HEK-mCh co-agg_nucl muts REPEATS n3 RIPA MYC-800	800	4	300	1270	578	1.68	Signal
									2022-05-19 Endog TDP-HEK-mCh co-agg_nucl muts REPEATS n3 RIPA MYC-800	800	5	272	1180	544	1.67	Signal
									2022-05-19 Endog TDP-HEK-mCh co-agg_nucl muts REPEATS n3 RIPA MYC-800	800	6	233	1150	570	1.62	Signal
									WT + 034	WT + 035	WT + 040	mCh + 034	mCh + 035	mCh + 040
								Endog TDP-43	16.5	35.9	86.2	300	272	233
								Norm to TP	6.54762e-05	0.000217576	0.000393607	0.0015	0.00143915	0.0012663
								Rel to mCh + 034	0.0436508	0.145051	0.262405	1	0.959436	0.844203
								mCh - WT values				0.00143452	0.00122158	0.000872697
												1	0.851556	0.608353
2022-05-19 Endog TDP-HEK-mCh co-agg_nucl muts REPEATS n3 Urea MYC-800
									Image Name	Channel	Name	Signal	Total	Area	Bkgnd.	Type
									2022-05-19 Endog TDP-HEK-mCh co-agg_nucl muts REPEATS n3 Urea MYC-800	800	1	35.2	667	377	1.68	Signal
									2022-05-19 Endog TDP-HEK-mCh co-agg_nucl muts REPEATS n3 Urea MYC-800	800	2	-4.56	673	420	1.61	Signal
									2022-05-19 Endog TDP-HEK-mCh co-agg_nucl muts REPEATS n3 Urea MYC-800	800	3	140	851	448	1.59	Signal
									2022-05-19 Endog TDP-HEK-mCh co-agg_nucl muts REPEATS n3 Urea MYC-800	800	4	115	864	465	1.61	Signal
									2022-05-19 Endog TDP-HEK-mCh co-agg_nucl muts REPEATS n3 Urea MYC-800	800	5	72.6	847	480	1.61	Signal
									2022-05-19 Endog TDP-HEK-mCh co-agg_nucl muts REPEATS n3 Urea MYC-800	800	6	437	1250	480	1.68	Signal
									WT + 034	WT + 035	WT + 040	mCh + 034	mCh + 035	mCh + 040
								Endog TDP-43	35.2	-4.56	140	115	72.6	437
								Norm to TP	0.000139683	-2.76364e-05	0.000639269	0.000575	0.000384127	0.002375
								Rel to mCh + 034	0.242926	-0.0480632	1.11177	1	0.668047	4.13043
								mCh - WT values				0.000435317	0.000411763	0.00173573
												1	0.945892	3.98728

## Sheet: DATA SUMMARY
NUCL MUTS	RIPA					Urea
	mCh + 034	mCh + 035	mCh + 040			mCh + 034	mCh + 035	mCh + 040
n1	0.00293855	0.00313023	0.00187574			6.4931e-05	0.000143323	0.00129448
n2	0.00386503	0.00320103	0.00231443			0.000177801	0.000285194	0.000901991
n3	0.0015	0.00143915	0.0012663			0.000435317	0.000411763	0.00173573
AVE GFP	0.00276786				AVE GFP	0.000226017
n1	1.06167	1.13092	0.677686		n1	0.287284	0.634127	5.72738
n2	1.3964	1.1565	0.836182		n2	0.786674	1.26183	3.99082
n3	0.541935	0.519952	0.457503		n3	1.92604	1.82183	7.67966
AVE	1	0.935791	0.657124		AVE	1	1.23926	5.79929
CYTO MUTS	RIPA					Urea
n1	0.00691589	0.00653125	0.00423529			5.30841e-05	9.125e-05	0.000320588
n2	0.00436831	0.00427609	0.00435897			3.5546e-05	0.000265993	0.00021978
n3	0.00626543	0.00748062	0.00533582			2.59259e-05	0.000105814	0.00015
AVE GFP	0.00584988				AVE GFP	3.81854e-05
n1	1.18223	1.11648	0.723997		n1	1.39017	2.38966	8.39558
n2	0.746735	0.730972	0.74514		n2	0.930881	6.96584	5.75561
n3	1.07104	1.27877	0.912125		n3	0.678949	2.77106	3.92821
AVE	1	1.04207	0.793754		AVE	1	4.04219	6.02647
